# Supplementary material for: Graph pangenome reveals the regulation of malate content in blood-fleshed peach by NAC transcription factors
Source: Genome Biol. 2025 Jan 9;26:7. doi: 10.1186/s13059-024-03470-w (PMC11721062; doi:10.1186/s13059-024-03470-w)
Supplement: Supplementary file 1 — Additional file 1. Table S1. Summary statistics of the sequencing data for HJML and FHYL. Table S2. Statistics of the HJML and FHYL genome assemblies. Table S3. Assessments of the HJML and FHYL genome assemblies. Table S4. Summary statistics of repeat sequences. Table S5. Published genomes of P. persica used for graph pangenome construction. Table S6. GO enrichment of different categories of genes in the gene-based pangenome. Table S7. Location of SVs in the HJML genome. Table S8. GO enrichment of protein-coding genes with exons overlapping SVs in the cultivated peach pangenome. Table S9. List of peach accessions used for genome resequencing and GWAS. Table S10. List of genes containing SVs with higher reference allele frequencies in peach Group VI, within their upstream 2 kb regions. Table S11. List of genes containing SVs with higher reference allele frequencies in peach Group VI, within their exons. Table S12. List of genes containing SVs with higher reference allele frequencies in peach Group I, within their upstream 2 kb regions. Table S13. List of genes containing SVs with higher reference allele frequencies in peach Group I, within their exons. Table S14. List of 38 wild peachaccessions. Table S15. Expression of PpBL, malate content and flesh color in individuals of the F1 population. Table S16. RNA-Seq data used for gene predictions. Table S17. Primers and other oligonucleotides used in this study. [file 13059_2024_3470_MOESM1_ESM.xlsx]

## Sheet: TableS1
Table S1. Summary statistics of the sequencing data for HJML and FHYL
	Technology	No. reads	Mean length (bp)	Total base (bp)	Depth (×)
HJML	HiFi	1445752	17161	24811773707	108
	Hi-C	243307269	150	72712034688	317
	Illumina	83039635	150	24817186378	108
FHYL	HiFi	1556658	15817	24622726760	106
	Hi-C	97196297	150	23924842413	103
	Illumina	76791622	150	22760361038	98

## Sheet: TableS2
Table S2. Statistics of the HJML and FHYL genome assemblies
	HJML		FHYL
	Contigs	Pseudo-chromosomes	Contigs	Pseudo-chromosomes
Total length (bp)	221242574	221255503	232326091	232415957
No. sequences	129	10	341	45
Longest (bp)	26388869	48520732	26756929	48846463
Shortest (bp)	21038	108265	375	1998
N50	7039120	27126033	4132005	28786053
N90	929335	21247686	525607	22379926

## Sheet: TableS3
Table S3 Assessments of the HJML and FHYL genome assemblies
	HJML	FHYL
BUSCO completeness	0.973	0.981
LTR Assembly Index (LAI)	26.33	24.35
QV score	55.8233	49.6746

## Sheet: TableS4
Table S4. Summary statistics of repeat sequences
	HJML genome			FHYL genome
Type	No. elements	Length (bp)	Percentage (%)	No. elements	Length (bp)	Percentage (%)
MITE	62162	13417885	6.06	65306	13993553	6.02
SINE	5871	497817	0.22	4469	416292	0.18
LINE	3105	1379122	0.62	3144	1485580	0.64
LTR element	72462	37949903	17.2	78034	39899346	17.2
DNA elements	22699	16863924	7.62	25652	19930833	8.58
Unclassified	57814	15611614	7.06	60618	13405236	5.77
Satellites	128	30469	0.01	257	84698	0.04
Simple repeats	98677	4170703	1.89	103287	8596647	3.69
Low complexity	20257	1078858	0.49	20712	1103006	0.47
Total	343175	91000295	41.17	361479	98915191	42.59

## Sheet: TableS5
Table S5. Genomes of P. persica used for graph pangenome construction
Accession name	Assembled genome size (Mb)	No. genes	Genome sequence source	Fruit weight (g)	Flesh color	Fruit shape	Fruit texture	Fruit hairiness	Flavor	TSS (%)	Pit	Region	Phenotype reference
Prunus persica cv. Chinesecling	247.3	26335	https://www.rosaceae.org/Analysis/9499746	172	white	round	melting	yes	sour and sweet	12	cling	China	Lirong Wang et al., Peach genetic resource in China, ISBN 978-7-109-17303-3: page: 425
Prunus persica cv. Rui You Pan 1	239.1	32604	https://www.ncbi.nlm.nih.gov/bioproject/PRJNA663120	80.9	white	flat	melting	no	sweet	13.5	cling	China	https://baike.baidu.com/item/%E7%91%9E%E6%B2%B9%E8%9F%A01%E5%8F%B7/6798015
Prunus persica cv. Long Hua Shui Mi	257.2	35215	https://www.ncbi.nlm.nih.gov/nuccore/JAGEPH000000000	160	white	round	melting	yes	very sweet	13	cling	China	Lirong Wang et al., Peach genetic resource in China, ISBN 978-7-109-17303-3: page: 389
Prunus persica cv. Lovell	227.4	26873	https://www.ncbi.nlm.nih.gov/bioproject/PRJNA31227	NA	yellow	round	NA	yes	NA	NA	Freestone	U.S.A.	https://fps.ucdavis.edu/treedetails.cfm?v=905
Prunus persica cv. Dr. Davis	214.2	/	https://www.ncbi.nlm.nih.gov/bioproject/PRJNA54011	NA	yellow	NA	non-melting	NA	NA	NA	Cling	U.S.A.	https://fps.ucdavis.edu/treedetails.cfm?v=570
Prunus persica cv. Dr. F8,1-42	207.2	/	https://www.ncbi.nlm.nih.gov/bioproject/PRJNA54013	NA	NA	NA	NA	NA	NA	NA	NA	U.S.A.	NA
Prunus persica cv. Georgia Belle	211.3	/	https://www.ncbi.nlm.nih.gov/bioproject/PRJNA54015	NA	White	NA	non-melting	NA	highly flavored	NA	Freestone	U.S.A.	https://fps.ucdavis.edu/treedetails.cfm?v=4609
Prunus persica cv. 124 Pan	206.1	25233	https://www.rosaceae.org/Analysis/13114623	112	white	flat	melting	yes	very sweet	15	cling	China	Lirong Wang et al., Peach genetic resource in China, ISBN 978-7-109-17303-3: page: 839
Prunus persica cv. Zhongyoutao 14 (CN14)	236.5	30181	https://www.rosaceae.org/Analysis/13087664	150	white	round	melting	no	sweet	11.5	cling	China	Lirong Wang et al., Peach genetic resource in China, ISBN 978-7-109-17303-3: page: 837
Prunus persica cv. Sovetskiy	221.7	27140	https://www.ncbi.nlm.nih.gov/bioproject/PRJNA742656	NA	yellow	round	NA	NA	NA	NA	NA	Russian	Gladysheva-Azgari M et al., PLoS One. 2022 Jun 17;17(6):e0269284.
Prunus persica cv. Shabestar	192.9	/	https://www.ncbi.nlm.nih.gov/bioproject/PRJNA743062	NA	NA	NA	NA	NA	NA	NA	NA	Iran	NA
Prunus persica cv. Tian Jin Shui Mi	243.5	23488	https://www.ncbi.nlm.nih.gov/bioproject/PRJNA832431	100	red	round	melting	yes	sour	11	Freestone	China	Lirong Wang et al., Peach genetic resource in China, ISBN 978-7-109-17303-3: page: 444
Prunus persica cv. GTY	276.2	27826	https://www.ncbi.nlm.nih.gov/nuccore/JACJUS000000000.1	NA	NA	NA	NA	NA	NA	NA	NA	NA	NA
Prunus persica cv. 'Yingzui'	245.1	29249	https://ngdc.cncb.ac.cn/gwh/Assembly/37799/show	160	white	round	non-melting	yes	sour	11	cling	NA	Lirong Wang et al., Peach genetic resource in China, ISBN 978-7-109-17303-3: page: 501
Prunus persica cv. Feng Hua Yu Lu	232.4	28972	This study	150	white	round	melting	yes	sweet	12	cling	China	Lirong Wang et al., Peach genetic resource in China, ISBN 978-7-109-17303-3: page: 507
Prunus persica cv. Hu Jing Mi Lu	221.2	27926	This study	227	white	round	melting	yes	sweet	14	cling	China	Lirong Wang et al., Peach genetic resource in China, ISBN 978-7-109-17303-3: page: 357
NA: no information

## Sheet: TableS6
Table S6. GO enrichment of different categories of genes in the gene-based pangenome
GO ID	GO description	Category	Enrichment P (adjusted)
Dispensable genes
GO:0006259	DNA metabolic process	Biological process	0
GO:0015074	DNA integration	Biological process	0
GO:0006952	defense response	Biological process	0
GO:0044419	biological process involved in interspecies interaction between organisms	Biological process	2.27135e-12
GO:0098542	defense response to other organism	Biological process	5.25373e-12
GO:0043207	response to external biotic stimulus	Biological process	5.25373e-12
GO:0051707	response to other organism	Biological process	5.25373e-12
GO:0050896	response to stimulus	Biological process	1.63438e-11
GO:0009605	response to external stimulus	Biological process	3.90848e-10
GO:0009607	response to biotic stimulus	Biological process	4.13983e-08
GO:0090304	nucleic acid metabolic process	Biological process	2.24347e-07
GO:0051716	cellular response to stimulus	Biological process	6.69094e-07
GO:0023052	signaling	Biological process	9.43245e-07
GO:0007154	cell communication	Biological process	9.43245e-07
GO:0007165	signal transduction	Biological process	9.43245e-07
GO:0006996	organelle organization	Biological process	4.49389e-06
GO:0071840	cellular component organization or biogenesis	Biological process	5.02345e-06
GO:0009888	tissue development	Biological process	6.66649e-06
GO:0016043	cellular component organization	Biological process	1.11677e-05
GO:0043170	macromolecule metabolic process	Biological process	1.20983e-05
GO:0006139	nucleobase-containing compound metabolic process	Biological process	1.22874e-05
GO:0007166	cell surface receptor signaling pathway	Biological process	5.48272e-05
GO:0006302	double-strand break repair	Biological process	5.92589e-05
GO:0000724	double-strand break repair via homologous recombination	Biological process	5.96447e-05
GO:0000725	recombinational repair	Biological process	5.96447e-05
GO:0006950	response to stress	Biological process	0.000124967
GO:0048519	negative regulation of biological process	Biological process	0.000409425
GO:0006508	proteolysis	Biological process	0.000578816
GO:0048523	negative regulation of cellular process	Biological process	0.000788343
GO:0032502	developmental process	Biological process	0.000788343
GO:0048856	anatomical structure development	Biological process	0.0016095
GO:0042273	ribosomal large subunit biogenesis	Biological process	0.00246826
GO:0010073	meristem maintenance	Biological process	0.00260125
GO:0042221	response to chemical	Biological process	0.00264318
GO:0043933	protein-containing complex organization	Biological process	0.00462321
GO:0071826	protein-RNA complex organization	Biological process	0.00512705
GO:0009725	response to hormone	Biological process	0.00528326
GO:0009733	response to auxin	Biological process	0.00552825
GO:0071712	obsolete ER-associated misfolded protein catabolic process	Biological process	0.0056499
GO:0032501	multicellular organismal process	Biological process	0.00597663
GO:0009719	response to endogenous stimulus	Biological process	0.00610045
GO:0007346	regulation of mitotic cell cycle	Biological process	0.00654475
GO:0048507	meristem development	Biological process	0.00654475
GO:0045930	negative regulation of mitotic cell cycle	Biological process	0.00674807
GO:0007062	sister chromatid cohesion	Biological process	0.00674807
GO:0009651	response to salt stress	Biological process	0.00719079
GO:0006970	response to osmotic stress	Biological process	0.00719079
GO:0031647	regulation of protein stability	Biological process	0.00719079
GO:1903047	mitotic cell cycle process	Biological process	0.00954775
GO:0006865	amino acid transport	Biological process	0.00954775
Private genes
GO:0048856	anatomical structure development	Biological process	0.000297701
GO:0032502	developmental process	Biological process	0.000380942
GO:0008150	biological_process	Biological process	0.000401777
GO:0032501	multicellular organismal process	Biological process	0.000425444
GO:0006952	defense response	Biological process	0.00050518
GO:0009605	response to external stimulus	Biological process	0.000617166
GO:0009791	post-embryonic development	Biological process	0.000619193
GO:0009699	phenylpropanoid biosynthetic process	Biological process	0.00063927
GO:0044419	biological process involved in interspecies interaction between organisms	Biological process	0.000667398
GO:0022414	reproductive process	Biological process	0.000739125
GO:0043207	response to external biotic stimulus	Biological process	0.000839593
GO:0098542	defense response to other organism	Biological process	0.000839593
GO:0051707	response to other organism	Biological process	0.000839593
GO:0009451	RNA modification	Biological process	0.00128899
GO:0009620	response to fungus	Biological process	0.00135785
GO:0050832	defense response to fungus	Biological process	0.00135785
GO:0044550	secondary metabolite biosynthetic process	Biological process	0.00143324
GO:0007275	multicellular organism development	Biological process	0.00144791
GO:0048523	negative regulation of cellular process	Biological process	0.00151268
GO:0009607	response to biotic stimulus	Biological process	0.00166831
GO:0048519	negative regulation of biological process	Biological process	0.00193622
GO:0071495	cellular response to endogenous stimulus	Biological process	0.00242666
GO:0003006	developmental process involved in reproduction	Biological process	0.00248168
GO:0022900	electron transport chain	Biological process	0.00248207
GO:0048731	system development	Biological process	0.00482037
GO:0019684	photosynthesis, light reaction	Biological process	0.00620771
GO:0061458	reproductive system development	Biological process	0.00753238
GO:0048608	reproductive structure development	Biological process	0.00753238
GO:0009698	phenylpropanoid metabolic process	Biological process	0.00879044
Core genes
GO:0055114	obsolete oxidation-reduction process	Biological process	9.48375e-12
GO:0006810	transport	Biological process	1.51575e-09
GO:0051234	establishment of localization	Biological process	1.5587e-09
GO:0051179	localization	Biological process	9.20183e-09
GO:0055085	transmembrane transport	Biological process	6.18885e-07
GO:0006355	regulation of DNA-templated transcription	Biological process	1.13149e-06
GO:2001141	regulation of RNA biosynthetic process	Biological process	1.13149e-06
GO:0006811	monoatomic ion transport	Biological process	1.89556e-06
GO:0051252	regulation of RNA metabolic process	Biological process	3.26682e-06
GO:0019219	regulation of nucleobase-containing compound metabolic process	Biological process	1.20725e-05
GO:0044237	cellular metabolic process	Biological process	2.29523e-05
GO:0080090	regulation of primary metabolic process	Biological process	4.5274e-05
GO:0030001	metal ion transport	Biological process	6.82167e-05
GO:0006351	DNA-templated transcription	Biological process	8.7438e-05
GO:0010468	regulation of gene expression	Biological process	0.000104637
GO:0009058	biosynthetic process	Biological process	0.000142191
GO:0010556	regulation of macromolecule biosynthetic process	Biological process	0.000162919
GO:0009889	regulation of biosynthetic process	Biological process	0.000203167
GO:0031326	regulation of cellular biosynthetic process	Biological process	0.000203167
GO:0006812	monoatomic cation transport	Biological process	0.000253796
GO:0060255	regulation of macromolecule metabolic process	Biological process	0.000333199
GO:0031323	regulation of cellular metabolic process	Biological process	0.00038741
GO:0007018	microtubule-based movement	Biological process	0.000601114
GO:0045454	cell redox homeostasis	Biological process	0.000693229
GO:0006793	phosphorus metabolic process	Biological process	0.00160844
GO:0006796	phosphate-containing compound metabolic process	Biological process	0.00160844
GO:0019222	regulation of metabolic process	Biological process	0.00170746
GO:0016310	phosphorylation	Biological process	0.00504655
GO:0044249	cellular biosynthetic process	Biological process	0.00608361
GO:0006468	protein phosphorylation	Biological process	0.00625703
GO:0032774	RNA biosynthetic process	Biological process	0.00755946
GO:0007017	microtubule-based process	Biological process	0.00963606
Softcore genes
None

## Sheet: TableS7
Table S7. Location of SVs in the HJML genome
	Intergenic		Gene
	upstream 2kb	>upstream 2kb	exon	intron
Count	13200	24333	4636	6275
Total	37533		10911

## Sheet: TableS8
Table S8. GO enrichment of protein-coding genes with exons overlapping SVs in the cultivated peach pangenome
GO ID	GO name	Category	Enrichment P value (adjusted)
GO:0006259	DNA metabolic process	Biological process	0
GO:0015074	DNA integration	Biological process	0
GO:0023052	signaling	Biological process	0.000190467
GO:0007154	cell communication	Biological process	0.000190467
GO:0007165	signal transduction	Biological process	0.000190467
GO:0006265	DNA topological change	Biological process	0.0150534
GO:0071103	DNA conformation change	Biological process	0.0231031
GO:0051716	cellular response to stimulus	Biological process	0.0277053
GO:0006855	xenobiotic transmembrane transport	Biological process	0.0486912
GO:0042908	xenobiotic transport	Biological process	0.0486912
GO:0043531	ADP binding	Molecular function	4.36762e-13
GO:0032559	adenyl ribonucleotide binding	Molecular function	7.75876e-11
GO:0032555	purine ribonucleotide binding	Molecular function	2.89365e-10
GO:0030554	adenyl nucleotide binding	Molecular function	3.33078e-10
GO:0032553	ribonucleotide binding	Molecular function	5.06244e-10
GO:0097367	carbohydrate derivative binding	Molecular function	4.4141e-10
GO:0017076	purine nucleotide binding	Molecular function	1.10552e-09
GO:0000166	nucleotide binding	Molecular function	2.70486e-09
GO:1901265	nucleoside phosphate binding	Molecular function	2.70486e-09
GO:0043168	anion binding	Molecular function	6.80017e-09
GO:1901363	heterocyclic compound binding	Molecular function	3.21804e-08
GO:0043167	ion binding	Molecular function	1.26135e-07
GO:0036094	small molecule binding	Molecular function	1.28407e-06
GO:0097159	organic cyclic compound binding	Molecular function	1.30294e-06
GO:0004523	RNA-DNA hybrid ribonuclease activity	Molecular function	1.99004e-05
GO:0140640	catalytic activity, acting on a nucleic acid	Molecular function	2.41257e-05
GO:0016891	RNA endonuclease activity, producing 5'-phosphomonoesters	Molecular function	0.000148597
GO:0004521	RNA endonuclease activity	Molecular function	0.000174743
GO:0004540	RNA nuclease activity	Molecular function	0.000231954
GO:0016893	endonuclease activity, active with either ribo- or deoxyribonucleic acids and producing 5'-phosphomonoesters	Molecular function	0.000225518
GO:0004519	endonuclease activity	Molecular function	0.00208129
GO:0003916	DNA topoisomerase activity	Molecular function	0.00311671
GO:0005488	binding	Molecular function	0.00640592
GO:0051213	dioxygenase activity	Molecular function	0.00922629
GO:0016702	oxidoreductase activity, acting on single donors with incorporation of molecular oxygen, incorporation of two atoms of oxygen	Molecular function	0.00922629
GO:0042910	xenobiotic transmembrane transporter activity	Molecular function	0.0128444
GO:0008234	cysteine-type peptidase activity	Molecular function	0.0145679
GO:0016701	oxidoreductase activity, acting on single donors with incorporation of molecular oxygen	Molecular function	0.0166331
GO:0140098	catalytic activity, acting on RNA	Molecular function	0.0171693
GO:0004518	nuclease activity	Molecular function	0.0177156
GO:0003918	DNA topoisomerase type II (double strand cut, ATP-hydrolyzing) activity	Molecular function	0.0180959
GO:0015297	antiporter activity	Molecular function	0.0475263

## Sheet: TableS9
Table S9. List of peach accessions used for genome resequencing and GWAS
Sample ID	Accession	Region	Group	No. clean read pairs	Total bases	Depth (×)	Coverage 1× (%)	Coverage 5× (%)	Malate content 2018 (mg/g)	Malate content 2019 (mg/g)	Average malate content (mg/g)	flesh color
R02	Bai Xiang Lu	China	Group V	20905299	6263228288	28.3455	98.58	97.36	na	2.11483	2.115	white
R03	Zhong Shan Zao Lu	China	Group V	22938342	6872640878	31.1021	98.71	97.71	na	4.60569	4.606	white
R04	Zhao Xia	China	Group V	19076587	5715374798	25.8659	98.82	97.58	na	1.89712	1.897	white
R05	Zhao Hui	China	Group VI	23292470	6978110282	31.5822	97.89	96.59	2.53164	2.17667	2.354	white
R06	Chi Yuan Mi	China	Group III	23142437	6934038846	31.3788	98.58	97.53	na	3.35192	3.352	white
R07	Run Zhou Shui Mi	China	Group V	17252812	5168563942	23.3931	98.09	96.08	na	1.8733	1.873	white
R08	Ying Qing	China	Group V	20413356	6115644234	27.6784	98.2	96.8	na	2.64815	2.648	white
R100	Xia Hui 8	China	Group VI	23565920	7059426690	31.953	98.42	97.38	2.32148	2.81224	2.567	white
R102	Dwarf Norman	America	Group II	15931814	4773451182	21.6019	99.18	97.51	na	4.73358	4.734	yellow
R103	Jin Xu	China	Group IV	15833998	4742493618	21.4693	98.74	96.66	na	3.74426	3.744	yellow
R105	Feng Guan 1	China	Group II	16172880	4845497480	21.9288	99.13	97.36	na	3.63477	3.635	yellow
R106	Feng Guan 2	China	Group IV	19062787	5710994868	25.8472	98.67	97.28	na	3.40621	3.406	yellow
R111	Favolate 3	Europe	Group I	17421779	5219378672	23.6222	99.43	98.2	na	6.78501	6.785	yellow
R112	Fertini Morettini	Europe	Group I	14721277	4410708928	19.9606	99.48	97.9	na	5.01197	5.012	yellow
R113	Rumiana	Europe	Group II	16069832	4814398858	21.7891	99.14	97.24	4.90304	5.04427	4.974	yellow
R115	Cahgahckaei	Europe	Group I	18936947	5673493060	25.6766	99.36	98.66	na	7.41245	7.412	yellow
R116	Elberta	America	Group II	19084196	5717044226	25.8762	99.53	98.62	na	4.9007	4.901	yellow
R117	Triumph	America	Group I	19979600	5986186330	27.0903	99.05	98.34	na	6.75552	6.756	yellow
R118	Phillips	America	Group I	19887055	5958213250	26.9648	99.38	98.92	na	7.84746	7.847	yellow
R119	SpringGold	America	Group I	18686571	5598660490	25.3371	99.29	98.35	na	3.75715	3.757	yellow
R120	Vesuvio	America	Group III	16887341	5059165254	22.8975	97.25	95.1	3.69238	4.33115	4.012	yellow
R121	Babiole	Europe	Group I	17911029	5366324812	24.2855	98.94	97.9	6.37016	4.05014	5.21	yellow
R122	Redtop	America	Group I	18811813	5636040036	25.5069	99.06	98.03	3.50425	5.65149	4.578	yellow
R123	Redhaven	America	Group I	15947209	4777750856	21.6228	99.25	97.64	5.33149	4.89947	5.115	yellow
R124	Cullinan	America	Group I	15728811	4711549220	21.3267	99.12	97.7	na	5.99687	5.997	yellow
R125	McNeely	America	Group I	18649668	5587471662	25.2871	99.15	98.25	na	4.70575	4.706	yellow
R127	SpringCrest	America	Group I	21894500	6559259476	29.6867	98.93	97.99	na	7.79959	7.8	yellow
R128	Babygold 5	America	Group I	15302553	4584477794	20.7487	99.59	98.22	5.20239	na	5.202	yellow
R12	Mai Xiang	China	Group II	19382248	5806840454	26.2804	99.3	98.39	na	4.13679	4.137	white
R130	Babygold 7	America	Group II	14863063	4452745340	20.1528	99.13	97.07	na	5.13397	5.134	yellow
R131	Babygold 8	America	Group II	21798358	6531034186	29.5564	98.99	98.12	6.36498	4.7504	5.558	yellow
R132	Dixon	America	Group I	19504304	5843270990	26.4459	99.65	99.07	na	4.82695	4.827	yellow
R134	Tuscan	America	Group I	19559436	5859998118	26.5206	99.37	98.88	na	na	na	yellow
R135	Suncling	America	Group II	15028002	4501895940	20.3764	99.22	97.06	na	5.64272	5.643	yellow
R136	Halford	America	Group II	21627359	6479470598	29.3245	99.02	98.06	na	4.81391	4.814	yellow
R138	Fortuna	America	Group I	19178597	5745998770	26.0042	99.35	98.81	na	8.89545	8.895	yellow
R139	Cardinal	America	Group II	20698950	6201134416	28.0657	98.6	97.53	na	5.26628	5.266	yellow
R13	Qing Feng	China	Group II	22607447	6773469852	30.6534	99.33	98.67	na	3.59263	3.593	white
R141	Da Jin Dan	China	Group III	18945771	5676453804	25.6885	98.63	96.99	na	6.41678	6.417	yellow
R142	Huang Mi Tao	China	Group III	20078186	6015360950	27.224	97.74	96.32	na	7.65825	7.658	yellow
R143	Huang Nian Hu	China	Group I	15394019	4611713352	20.8727	99.37	97.95	na	7.14858	7.149	yellow
R145	Xiao Jin Dan	China	Group III	20521169	6148098316	27.8246	97.89	96.55	na	6.79945	6.799	yellow
R146	Tian Jin Huang Rou	China	Group IV	15089536	4520711762	20.4599	97.54	94.46	na	4.30465	4.305	yellow
R147	Xi'an Xing Nang Tao	China	Group IV	17743660	5315991206	24.0586	97.64	95.37	na	2.55965	2.56	yellow
R148	Cheng Xiang	China	Group V	18557793	5559848778	25.1625	98.33	96.56	na	3.49875	3.499	yellow
R149	Flame Prince	America	Group II	15216468	4558631436	20.632	98.9	96.29	na	3.70485	3.705	yellow
R151	Tou Xin Hong	China	Group III	24827907	7438900080	33.6641	98.77	97.79	na	2.56957	2.57	red
R153	Sunfre	America	Group I	19697228	5901425786	26.7074	99.31	98.56	na	7.7155	7.716	yellow
R157	Independence	America	Group I	16538718	4954901934	22.4248	98.37	96.95	na	7.95688	7.957	yellow
R158	Quetta	na	Group I	21516334	6446457708	29.174	99.22	98.57	na	6.123	6.123	white
R15	Bei Nong 1	China	Group V	23103920	6922373460	31.3266	98.2	97.02	na	2.51005	2.51	white
R160	Nectared 6	America	Group III	18522567	5549185866	25.1147	96.97	94.52	na	5.30492	5.305	yellow
R162	Summer Beauty	America	Group I	22290746	6678049636	30.224	99.52	99.09	na	6.79234	6.792	yellow
R164	Okitsu	Japan	Group V	20024788	5999025666	27.1516	98.44	97.25	na	6.53173	6.532	yellow
R166	Early Red 2	America	Group I	19624682	5879259360	26.6091	99.26	98.46	na	5.75758	5.758	yellow
R168	TX2B7N	America	Group II	19759602	5920347846	26.792	98.68	97.67	na	6.59777	6.598	yellow
R169	TX2C104N	America	Group II	19669469	5893019358	26.6698	98.58	97.5	na	6.78655	6.787	yellow
R16	Bei Nong 2	China	Group V	16674253	4996074064	22.6086	98.27	96.39	na	2.04835	2.048	white
R173	Feavourtop	na	Group I	20483811	6136998882	27.774	99.12	98.39	na	3.3677	3.368	yellow
R174	Pegaso	Europe	Group I	22263992	6670680276	30.1877	99.04	98.43	na	4.58308	4.583	yellow
R175	Nectaross	America	Group V	17372563	5204872804	23.5554	98.59	96.81	na	5.21429	5.214	yellow
R178	Hei You Tao	na	Group III	16985248	5088994806	23.0303	96.47	93.87	4.38846	7.69457	6.042	white
R179	Zao Hua You Tao	Europe	Group IV	18075116	5415650494	24.508	97.73	95.74	na	6.12571	6.126	yellow
R17	Amsden June	America	Group V	21475811	6433855850	29.119	98.77	97.83	na	6.48765	6.488	light green
R180	Mei Yin 15	America	Group I	17509913	5246236204	23.7417	99.11	97.83	na	4.42883	4.429	yellow
R181	Zi Jin Hong 3	China	Group II	20049540	6007123546	27.1851	99.05	98	na	3.27923	3.279	yellow
R182	Bai Mang Pan Tao	China	Group IV	20740846	6214148290	28.1225	97.58	95.75	2.87176	3.46849	3.17	white
R183	Feng Hua Pan Tao	China	Group IV	21148586	6335683702	28.6753	97.56	95.95	3.78533	3.13999	3.463	white
R184	Mei Guo Pan Tao	America	Group IV	24079130	7213981260	32.6489	97.71	96.24	2.96064	2.73245	2.847	white
R185	Chang Sheng Pan Tao	China	Group IV	20641878	6184498050	27.9883	97.55	95.91	2.93286	2.70997	2.821	white
R186	Sa Hua Hong Pan Tao	China	Group IV	23907082	7162933184	32.4156	97.65	96.19	2.88025	2.13372	2.507	white
R187	Huang Lu Pan Tao	China	Group IV	21122561	6328718750	28.64	97.78	96.26	na	2.44165	2.442	white
R188	Jia Qing Pan Tao	China	Group IV	19036853	5703828574	25.812	97.88	96.23	na	2.32099	2.321	white
R189	Wan Pan Tao	China	Group IV	24063550	7209614834	32.6277	97.74	96.27	na	3.22052	3.221	white
R18	Springtime	America	Group I	16517645	4948879250	22.3962	99.19	97.87	na	6.50957	6.51	white
R190	Huang Rou Pan Tao	China	Group IV	16575579	4964657410	22.4748	97.88	95.64	na	2.32323	2.323	yellow
R191	Zao Kui Mi	China	Group IV	19698507	5900353940	26.7092	97.98	96.47	1.92412	1.83045	1.877	white
R192	Zao Lu Pan Tao	China	Group IV	21459873	6429818058	29.0974	98.79	97.72	1.97857	na	1.979	white
R193	Rui Pan 1	China	Group IV	20552257	6157162220	27.8668	98.34	96.98	na	2.32568	2.326	white
R194	Rui Pan 5	China	Group IV	16755692	5019678286	22.719	97.71	95.52	na	2.73789	2.738	white
R195	Zao Huang Pan Tao	China	Group IV	18747942	5616742206	25.4203	99.19	98.16	2.82853	2.26993	2.549	yellow
R196	Mei Guo Hong Pan Tao	America	Group II	17175093	5145307904	23.2877	98.84	97.54	3.47516	2.2688	2.872	white
R197	Yu Xia Pan Tao	China	Group II	18854782	5648673220	25.5652	99.54	98.11	2.52034	na	2.52	white
R19	Saotome	Japan	Group V	16910927	5066617886	22.9295	99.29	97.96	na	2.23255	2.233	white
R202	Hong Tao	China	Group III	21187902	6348167478	28.7286	98.33	96.94	na	10.1489	10.149	red
R203	Ping Bei Zi	China	Group III	16491694	4940271482	22.3611	98.14	96.05	na	2.68819	2.688	red
R206	Lu Shui Tao	China	Group III	20935035	6271601040	28.3858	98.31	96.99	na	2.3557	2.356	red
R209	Yang Zhou Zao Tian Tao	China	Group IV	23023180	6897185524	31.2171	97.88	96.49	na	3.12892	3.129	red
R20	Okayamawase	Japan	Group V	18859585	5650449200	25.5717	98.33	96.83	na	5.59193	5.592	white
R212	Gui Zhou Qing Tao	China	Group III	19810033	5935367506	26.8604	98.43	97.03	na	2.49273	2.493	white
R214	Nan Shan Tian Tao	China	Group III	18177424	5445995348	24.6467	98.13	95.1	4.60941	4.66774	4.639	white
R215	Bei Jing Yi Xian Hong	China	Group III	19823119	5939386792	26.8781	98.16	96.71	na	11.1373	11.137	red
R216	Wan Shuo Mi	China	Group III	18803590	5633607964	25.4958	97.83	96.18	3.39817	na	3.398	white
R218	Shuang Bai	China	Group VI	20570811	6163440312	27.8919	97.57	96.19	na	2.42094	2.421	white
R219	TX4D170	America	Group I	23639265	7082753172	32.0524	99.34	98.82	na	3.25007	3.25	yellow
R21	Asama Hakuto	Japan	Group VI	15727377	4711660036	21.3247	97.49	94.96	na	2.17489	2.175	white
R220	Xiao Gan LZ	China	Group III	19539608	5853900024	26.4937	98.29	96.9	na	2.37634	2.376	red
R223	Bai Hua(Tang Hang)	China	Group VI	19127269	5730713354	25.9346	97.53	95.82	2.35738	2.32205	2.34	white
R225	Zhe Jin 2	China	Group IV	17426181	5220981904	23.6281	98.67	97.3	na	4.12867	4.129	yellow
R226	Kanto 5	Japan	Group II	21637500	6482868186	29.3383	99.23	98.59	5.3454	3.5594	4.452	yellow
R227	Kanto 14	Japan	Group II	20399741	6112127052	27.66	98.88	97.99	5.05149	4.72324	4.887	yellow
R229	Wan Shu Da Pan Tao	China	Group IV	18134394	5432878232	24.5884	98.17	96.48	na	2.59407	2.594	white
R232	NJ271	America	Group II	20594074	6170122102	27.9235	99.3	98.57	na	1.72474	1.725	yellow
R233	Qiu Kui	China	Group II	20792306	6229877016	28.1923	99.51	98.98	na	7.38747	7.387	yellow
R235	Jin Feng	China	Group II	21284878	6376878220	28.8601	99.57	99.07	na	8.54511	8.545	yellow
R236	Jin Cheng	China	Group III	21518669	6447113290	29.1771	98.06	96.78	na	5.74773	5.748	yellow
R237	Jin Yan	China	Group II	21212551	6355036368	28.7621	99.59	98.56	na	5.14874	5.149	yellow
R238	Myojyo	Japan	Group II	18778914	5626223032	25.4623	99.43	98.64	6.1318	5.51751	5.825	yellow
R239	German Gold	Europe	Group II	23330846	6990055700	31.6343	99.56	99.08	na	4.83912	4.839	yellow
R240	Lisbeth	Europe	Group I	20942401	6274668768	28.3958	98.85	98.04	na	5.11364	5.114	yellow
R241	Troubador	America	Group I	15476547	4636921634	20.9846	99.08	97.98	4.86853	5.21512	5.042	yellow
R243	Marigold	America	Group II	17776825	5325479680	24.1036	99.1	97.89	3.80497	4.8361	4.321	yellow
R244	Harken	Europe	Group II	21105629	6323671046	28.6171	99.1	98.26	na	3.6906	3.691	yellow
R245	Babygold 9	America	Group II	19667170	5892593870	26.6667	99.04	98	na	3.82435	3.824	yellow
R246	Carona	America	Group I	18860015	5650411598	25.5723	99.4	98.86	na	7.62223	7.622	yellow
R247	Vivian	America	Group II	19876030	5955427880	26.9499	99.58	98.48	na	8.23752	8.238	yellow
R24	Yamato Wase	Japan	Group II	23308380	6983410644	31.6038	99.48	98.95	na	3.85636	3.856	white
R250	Huang Nian He	China	Group III	17282664	5177966314	23.4335	97.77	96.13	na	3.68471	3.685	yellow
R251	Huo Lian Jin Dan	China	Group II	21733811	6511647010	29.4688	99.21	98.6	na	7.21003	7.21	yellow
R255	Huang Xin Tao	China	Group II	17922570	5369580936	24.3012	99.51	97.89	na	6.61204	6.612	yellow
R257	Chang Li Huang Rou	China	Group II	19868115	5952812252	26.9391	98.72	97.77	na	3.55397	3.554	yellow
R258	Da Zhao Huang Tao	China	Group IV	20600864	6172107348	27.9327	98.39	97.24	na	2.02056	2.021	yellow
R25	Fukushima Daitama Hakuho	Japan	Group VI	16016390	4798837572	21.7166	97.98	95.94	na	1.88551	1.886	white
R260	Da Ye Huang Gan Tao	China	Group III	20654761	6188680718	28.0058	97.85	96.54	na	6.61474	6.615	yellow
R261	Ju Huang	China	Group II	17476065	5235732498	23.6958	99.53	98.44	4.63895	4.92436	4.782	yellow
R262	Flordacrest	America	Group II	20051010	6007124918	27.1871	99.11	98.23	na	4.80162	4.802	yellow
R263	Flordaking	America	Group I	16909236	5066320442	22.9272	98.94	97.41	na	6.13093	6.131	yellow
R264	Autumn Red	America	Group I	16372351	4905325862	22.1992	98.31	96.6	na	6.65165	6.652	yellow
R268	Tropic Prince	America	Group II	18869442	5652789152	25.585	98.12	96.69	na	5.18476	5.185	yellow
R269	TX4E169	America	Group I	17978765	5386797574	24.3774	98.97	97.85	na	4.0138	4.014	yellow
R26	Akatsuki	Japan	Group VI	20298193	6081688178	27.5223	97.8	96.4	na	2.43518	2.435	white
R270	TX4F244C	America	Group I	17271979	5175170684	23.4191	99.07	98.05	6.75854	8.55947	7.659	yellow
R271	Blaze Prince	America	Group I	19154171	5738957238	25.9711	98.82	97.63	5.5809	na	5.581	yellow
R272	Xi Shan Pan Tao	China	Group II	21766448	6521233838	29.5131	98.92	97.92	na	1.7807	1.781	white
R276	Shen Zhou Shui Mi( Zao)	China	Group VI	19439942	5824620074	26.3586	97.65	96.01	na	5.5126	5.513	white
R278	Zao Li Guang Tao	China	Group V	18278829	5476473232	24.7842	98.42	97.07	na	4.02234	4.022	white
R279	Ka Shi Li Guang	China	Group II	19847970	5946746064	26.9118	98.84	97.81	na	5.18616	5.186	yellow
R27	Du Hakuho	Japan	Group V	19532072	5852027326	26.4835	99.3	97.97	na	1.55508	1.555	white
R282	He Yang You Tao	China	Group V	22389969	6708658104	30.3585	98.52	97.53	na	5.1647	5.165	white
R285	NJN70	America	Group I	16901331	5063526072	22.9165	98.75	97.68	na	7.80999	7.81	yellow
R286	NJN76	America	Group I	19709792	5904277686	26.7245	98.74	97.9	na	5.74318	5.743	yellow
R287	SilverRoad	America	Group I	19984339	5987251998	27.0967	99.41	98.91	na	4.70871	4.709	white
R288	StarkDelicious	America	Group I	17890500	5360074182	24.2577	99.11	98.22	na	6.98134	6.981	yellow
R289	SunKing	America	Group I	18045789	5406151614	24.4683	98.96	98.11	na	2.95192	2.952	yellow
R28	Tama Kan	Japan	Group II	19585137	5867302962	26.5555	98.71	97.7	na	5.01616	5.016	white
R291	Sungrand	America	Group I	20871796	6253091852	28.3	99.16	98.54	na	6.85295	6.853	yellow
R292	Legrand	America	Group I	16965251	5082425246	23.0032	98.92	97.69	na	8.51791	8.518	yellow
R294	Nectared 4	America	Group I	17576870	5264725920	23.8325	98.67	97.29	na	5.58981	5.59	yellow
R295	Fantasia	America	Group I	16370218	4903344432	22.1964	99.12	98.02	na	6.51867	6.519	yellow
R296	Fa Guo You Tao	Europe	Group I	17172634	5143935988	23.2843	98.91	97.66	na	10.5623	10.562	yellow
R297	Ao 19	Europe	Group I	20530642	6150745288	27.8375	98.56	97.65	na	4.08936	4.089	yellow
R298	Zi Jin Hong 2	China	Group V	20976995	6284142912	28.4427	98.87	97.96	2.09981	1.16966	1.635	yellow
R29	Kurakatowase	Japan	Group V	17971128	5384355648	24.367	98.45	97.17	na	2.39875	2.399	white
R300	Bai Mi Pan Tao	China	Group IV	19093948	5718957990	25.8895	97.9	96.19	na	1.99518	1.995	white
R301	Chen Pu Pan Tao	China	Group IV	18928990	5670202390	25.6658	98.2	96.59	2.64525	2.45685	2.551	white
R302	124 Pan Tao	China	Group IV	17476177	5235677562	23.6959	98.6	97.2	na	1.97959	1.98	white
R303	Yu Lu Pan Tao	China	Group IV	16626476	4980974066	22.5438	97.52	95.36	3.16923	2.23852	2.704	white
R305	Li He Pan Tao	China	Group III	17021699	5099466280	23.0797	97.98	96	3.37693	2.4471	2.912	white
R308	Xiang Jin Pan	China	Group IV	21331633	6390799394	28.9235	98.13	96.79	na	2.76335	2.763	yellow
R309	Zao Jin Lu	China	Group IV	17365420	5202799566	23.5457	99.18	98.08	2.61379	3.23347	2.924	yellow
R30	Hakuho 2	Japan	Group VI	18224690	5460090508	24.7108	98.01	96.39	na	2.15843	2.158	white
R313	Ban Jin Tao	China	Group III	17501460	5243510896	23.7302	98.45	96.91	na	6.04338	6.043	red
R316	Su Hong	China	Group III	16549587	4957748180	22.4396	98.02	96.22	na	2.75024	2.75	red
R317	Bai Sha	China	Group III	21535459	6451736630	29.1999	96.93	95.15	3.31804	3.4611	3.39	white
R31	Okayashi	Japan	Group V	18214548	5456758922	24.6971	98.54	97.37	na	4.51065	4.511	white
R320	Cao Bai Tao	China	Group III	19603398	5872930488	26.5802	97.95	96.45	na	4.26351	4.264	white
R322	Hui Yu Lu	China	Group VI	18336016	5492955696	24.8618	98.21	96.7	1.81475	1.41189	1.613	white
R323	Xia Hui 5	China	Group VI	19533862	5851752754	26.4859	97.71	96.13	na	2.42578	2.426	white
R324	Xia Hui 6	China	Group VI	15897301	4762652038	21.5551	98.19	96.45	2.47822	2.33893	2.409	white
R325	Xia Hui 7	China	Group VI	16475854	4935669564	22.3396	97.45	95.27	na	2.69622	2.696	white
R326	Xue Xiang Lu	China	Group V	18550095	5557594608	25.152	99.16	98.05	na	4.79414	4.794	white
R328	Ying Hua Lu	China	Group VI	18390550	5509521372	24.9357	98.16	96.71	na	2.43085	2.431	white
R330	Xin Bai Hua	China	Group VI	18080056	5416807484	24.5147	98.04	96.53	na	2.24701	2.247	white
R331	Early Chinese Cling	China	Group II	17946649	5375789346	24.3338	99.44	98.53	na	4.59051	4.591	white
R333	Yellow St.John	America	Group II	25061326	7508509268	33.9806	99.39	98.69	na	6.84843	6.848	white
R334	Robin	America	Group I	22900604	6860991682	31.0509	99.55	99.03	na	1.59506	1.595	light green
R336	Sunagowase	Japan	Group V	18576740	5565888878	25.1882	98.15	96.42	na	1.75255	1.753	white
R337	Hakoromo	Japan	Group II	19469681	5833564476	26.3989	98.93	97.84	na	6.54983	6.55	white
R338	Tachibanawase	Japan	Group V	17989681	5390180970	24.3922	98.34	96.84	na	8.13528	8.135	white
R339	Hakuyo	Japan	Group VI	19403378	5813767968	26.309	97.48	95.65	na	2.59833	2.598	white
R33	Hakuto	Japan	Group VI	21905477	6563294728	29.7016	97.58	96.06	na	2.52469	2.525	white
R340	Ai Zhi Bai Tao	Japan	Group VI	16977876	5087022232	23.0203	97.66	95.59	na	2.86405	2.864	white
R341	Chula	Europe	Group VI	21625008	6479304370	29.3213	97.76	96.29	2.42446	1.54931	1.987	white
R343	Da Tuan Mi Lu	China	Group VI	21497636	6441435602	29.1486	97.87	96.44	2.19527	2.07289	2.134	white
R344	Hu Jing Mi Lu	China	Group VI	23017225	6896582854	31.209	97.77	96.43	3.42827	3.28388	3.356	white
R345	Zhou Ye Huang Lu	China	Group III	17692322	5300989416	23.989	96.95	94.67	4.7707	na	4.771	white
R346	Qing Pi Qiu Tao	China	Group VI	19046404	5706721860	25.825	98.04	96.28	na	2.1646	2.165	white
R348	Da Yu Lu Co60	China	Group IV	19695856	5901122216	26.7056	98.36	96.81	1.42911	2.32601	1.878	white
R349	Xi Pu Da Yu Lu	China	Group IV	16409101	4916160312	22.2491	97.63	94.81	2.4284	2.48541	2.457	white
R350	Tian Jing Shui Mi(Wan)	China	Group III	20097529	6021354652	27.2502	97.35	95.35	10.0737	9.10497	9.589	red
R351	Long Hua Shui Mi	China	Group IV	20587001	6168060684	27.9139	97.67	95.93	2.37169	na	2.372	white
R352	Chang Li Xue Tao	China	Group III	22835862	6841917532	30.9631	98.34	97.06	2.63609	na	2.636	white
R353	Zao Feng Wang	China	Group V	24297043	7279301736	32.9443	98.5	97.51	na	2.08979	2.09	white
R354	An Nong Shui Mi	China	Group V	20875880	6254075226	28.3056	98.2	96.72	na	1.39269	1.393	white
R355	Feng Bai	China	Group V	20000754	5991923448	27.119	97.99	96.56	2.84235	3.30577	3.074	white
R356	Hua Yu	China	Group V	18100405	5423268998	24.5423	98.6	97.03	na	2.33128	2.331	white
R357	Hikawa Hakuhou	Japan	Group V	21574818	6463655164	29.2533	97.87	96.52	na	1.68219	1.682	white
R358	Reddomun	Japan	Group VI	22039586	6602933828	29.8834	97.88	96.57	2.53006	2.05564	2.293	white
R359	Xin Feng Lu	China	Group VI	22384335	6706471036	30.3509	97.93	96.56	na	1.85942	1.859	white
R361	Beni Shimizu	Japan	Group VI	18755323	5619438946	25.4303	98.07	96.58	na	1.65666	1.657	white
R362	Abehakuto	Japan	Group VI	17703545	5304172018	24.0042	98.05	96.44	na	2.1819	2.182	white
R364	Yang Shan Tao	China	Group III	17443510	5225759604	23.6516	98.47	96.98	3.07603	2.25571	2.666	white
R365	Xin Bai Feng	China	Group VI	16615569	4978276654	22.529	97.6	95.78	2.81849	2.04923	2.434	white
R366	Qian Jin Zi	China	Group VI	17329136	5191930572	23.4965	97.54	95.73	2.48212	2.29084	2.386	white
R367	GYT026	na	Group III	18363714	5499587038	24.8993	98.57	96.84	3.47466	2.40845	2.942	red
R368	Hong Rou Tao 1	na	Group III	17349041	5198236840	23.5235	98.11	96.09	na	na	na	red
R369	Zao Bai Feng 79	na	Group VI	16748043	5018316486	22.7086	97.44	95.44	1.83345	1.53822	1.686	white
R36	Lekeku	Japan	Group IV	19308336	5784787104	26.1801	97.66	95.85	na	2.22223	2.222	white
R370	Wu Yue Xian Bian Gan	na	Group III	16641908	4986010038	22.5647	97.93	95.93	4.23282	na	4.233	white
R371	I138	na	Group II	16740290	5013570894	22.6981	98.79	96.92	na	6.99545	6.995	red
R372	Chun Mi Wang	China	Group V	16393323	4911918120	22.2277	98.67	96.82	2.88609	na	2.886	white
R373	Stark Saturn	na	Group I	15871472	4755329036	21.5201	99.27	97.66	2.48433	1.86966	2.177	white
R374	Yue 192	China	Group III	15807710	4736332088	21.4336	97.13	94.4	5.58141	na	5.581	light green
R375	Yi Li Pan Tao	China	Group V	16324211	4890517326	22.134	99.33	97.52	2.50678	2.14822	2.327	white
R376	NJC3	America	Group II	16685131	4999261134	22.6233	99.31	97.65	4.03041	na	4.03	yellow
R377	Da Hu Jing	China	Group VI	16053860	4810149986	21.7674	97.37	94.69	2.42289	na	2.423	white
R378	Nong Ling90	China	Group VI	15757074	4721324324	21.365	97.54	95.24	2.13818	1.76854	1.953	white
R379	Yang Tao97	China	Group VI	16362240	4902719406	22.1855	97.72	95.71	2.42782	2.70683	2.567	white
R37	Denjyoro	Japan	Group IV	15821751	4737379744	21.4527	97.66	94.74	na	6.71985	6.72	white
R380	Jin Xia Pan Tao	na	Group II	16418931	4915531248	22.2624	98.47	95.52	2.36519	na	2.365	yellow
R381	Zhong Hu Jing	China	Group VI	17931939	5370815224	24.3139	97.59	95.58	3.15229	2.18498	2.669	white
R382	Chang Zhou Bai Hua	China	Group VI	17789773	5330475660	24.1211	97.51	95.52	na	2.10142	2.101	white
R383	63-13-28	China	Group VI	16395268	4912294196	22.2303	98.16	95.81	3.1564	na	3.156	white
R384	Qin Wang	China	Group V	17143354	5136481780	23.2446	97.13	95.09	2.45789	3.11367	2.786	white
R385	Zi Tao	na	Group III	15850495	4747459992	21.4917	98.24	95.82	3.86829	na	3.868	white
R386	63-14-14	China	Group VI	18473817	5533107334	25.0486	97.64	95.47	2.74722	2.0462	2.397	white
R387	1963-12-23	na	Group I	16071550	4815326922	21.7914	99.35	97.8	6.26669	4.32855	5.298	yellow
R388	63-18-4	China	Group IV	15318716	4589530302	20.7706	98.07	95.44	3.31109	2.40294	2.857	white
R389	Hong Ye Pan Tao	na	Group II	16399190	4912913466	22.2356	98.98	97.09	2.67877	2.01101	2.345	white
R38	Nishinohakuto	Japan	Group IV	19833977	5942702046	26.8929	97.75	96.09	na	3.02877	3.029	white
R390	63-13-35	China	Group VI	18085108	5417603414	24.5216	98.43	96.9	2.33943	na	2.339	white
R391	Nong Ling89	China	Group VI	16237029	4863973960	22.0158	97.83	95.47	2.43219	1.72847	2.08	white
R392	Gan Xuan4	China	Group V	16200398	4853751002	21.9661	98.22	96.12	2.25578	1.71867	1.987	white
R393	Yang Shan 1	China	Group VI	16469378	4934236052	22.3308	97.58	95.39	3.38965	3.92447	3.657	white
R394	62-43	China	Group IV	16659858	4991150162	22.5891	97.24	95	2.46876	2.232	2.35	white
R395	Yang Shan 2	China	Group VI	16739925	5015802674	22.6976	97.64	95.51	3.40342	2.3184	2.861	white
R396	63-15-33	China	Group VI	17184916	5148084288	23.301	97.95	95.94	2.75897	na	2.759	white
R397	Xi Kong	na	Group VI	15973519	4785971908	21.6585	97.32	94.98	2.27284	2.46624	2.37	white
R398	Jian Ding Qiu Tao	na	Group III	15360284	4602303270	20.827	98.25	96.05	5.10385	4.06867	4.586	white
R399	1993-11-02	China	Group V	17176836	5144202822	23.29	98.27	96.31	2.79588	na	2.796	white
R39	Silver Star	Japan	Group II	19742953	5915383834	26.7694	98.87	97.78	na	6.30257	6.303	white
R400	99-13-9	China	Group V	17658429	5290660286	23.943	98.04	96.26	2.64994	2.27797	2.464	white
R401	2004-05-04	na	Group II	16194757	4852275446	21.9584	98.43	96.91	2.52606	2.41548	2.471	white
R402	04-5-51	na	Group II	16908648	5066145762	22.9264	98.13	96.44	2.69707	2.44311	2.57	white
R403	Jing Tang Wan Mi	na	Group VI	16851140	5048760828	22.8484	97.44	95.09	2.16211	2.41521	2.289	white
R404	Ri Ben Bai Tao	Japan	Group VI	16488057	4940154878	22.3561	97.66	95.63	2.92403	2.84891	2.886	white
R405	Hong Bu Ruan	China	Group V	16233541	4864022062	22.011	97.16	95.04	3.60345	2.88762	3.246	white
R406	Xu Mi	na	Group VI	16257158	4870795162	22.0431	97.47	95.24	1.78463	1.73305	1.759	white
R407	93-17-36	na	Group II	17195719	5151861574	23.3156	98.92	97.43	3.23486	na	3.235	white
R408	Wan Hong Mi	na	Group IV	16584085	4969002860	22.4863	98.06	96.08	3.3669	3.46791	3.417	white
R40	Shinokubo	Japan	Group VI	19925087	5969812402	27.0164	97.94	96.54	na	3.0629	3.063	white
R410	Yan Hong	na	Group IV	17771338	5321619672	24.0961	98.54	96.71	2.66419	2.57409	2.619	white
R41	Brazil 6	Europe	Group II	20248568	6066995902	27.455	99.23	98.34	1.68214	2.50358	2.093	white
R42	Feng Lu	China	Group VI	18277924	5476454978	24.783	98.01	96.38	2.61337	2.50008	2.557	white
R43	Yuan Chun Bai	China	Group V	19046755	5706435304	25.8255	99.37	98.33	2.48259	1.62265	2.053	white
R44	Qing Mao Zi Bai Hua	China	Group III	22221097	6657153750	30.1296	98.15	95.76	na	6.86102	6.861	white
R45	Liu He Shui Mi	China	Group IV	22360918	6699672814	30.3191	97.83	96.46	na	2.51607	2.516	white
R46	Wu Jiang Bai	China	Group IV	17183472	5148131630	23.299	97.55	95.39	na	2.54308	2.543	white
R47	Xiao Hong Hua	China	Group VI	18184920	5448395412	24.6569	97.97	96.18	1.82598	1.83548	1.831	white
R48	Da Hong Hua	China	Group IV	27394803	8207529822	37.1446	97.82	96.38	2.6414	2.37859	2.51	white
R49	Xi Mi	China	Group V	18905525	5663954628	25.634	98.16	96.74	na	1.86522	1.865	white
R50	Bai Hua Shui Mi	China	Group VI	21225989	6358208176	28.7803	97.48	95.88	2.15964	2.67813	2.419	white
R53	Feng Hua Yu Lu(Zao)	China	Group IV	16113691	4827413032	21.8485	97.64	95.14	3.01701	2.31155	2.664	white
R54	Feng Hua Yu Lu(Wan)	China	Group IV	19074127	5714388016	25.8626	97.73	95.89	2.79082	2.47135	2.631	white
R55	Shang Shan Da Yu Lu	China	Group III	17506645	5245171826	23.7372	97.93	95.8	2.43339	2.67349	2.553	white
R57	Ren Pu Shui Mi	China	Group IV	15615630	4678083610	21.1732	97.88	95.15	na	4.42783	4.428	white
R58	Qi Yuan Shui Mi	China	Group IV	22689455	6797760320	30.7646	98.03	96.56	6.01994	4.7426	5.381	white
R59	Ban Han	China	Group III	21121685	6327936900	28.6389	97.94	96.63	na	4.84263	4.843	white
R60	Wei Nan Tian Tao	China	Group V	19735485	5912372288	26.7593	98.01	96.45	2.81813	3.0085	2.913	white
R62	Chong Yang Hong	China	Group V	15888502	4759578454	21.5432	97.89	95.53	3.20292	3.16897	3.186	white
R64	Chun Yan	China	Group II	17420045	5218966432	23.6198	99.01	97.41	2.63468	na	2.635	white
R65	Yan Wo Hong	China	Group III	21046823	6304585040	28.5374	97.99	96.5	na	8.94343	8.943	white
R66	Hong Gan Lu	China	Group V	17487546	5238826512	23.7113	98.03	96.28	na	1.6223	1.622	white
R67	Kawanakajima Hakutou	Japan	Group III	32112777	9620871826	43.5417	98.99	98.15	2.84839	2.10867	2.479	white
R68	Lai Shan Mi	China	Group III	18449412	5527722906	25.0155	98.48	96.86	na	2.72896	2.729	white
R69	Pi Qiu Tao	China	Group V	20380770	6106292544	27.6343	98.68	97.44	2.4949	2.84737	2.671	white
R71	E Tao 1	China	Group V	21204460	6353197806	28.7511	98.33	96.98	na	4.4007	4.401	white
R72	Flordaglo	America	Group II	19052924	5708648874	25.8338	98.15	96.65	4.66806	3.43732	4.053	white
R75	Natsuotome	Japan	Group VI	17832457	5342412188	24.179	97.63	95.77	1.84291	2.26576	2.054	white
R76	Reihou	Japan	Group VI	16058059	4810836702	21.7731	97.73	95.49	1.65966	1.97883	1.819	white
R77	Spring Honey	China	Group II	20658134	6189147912	28.0103	98.85	97.85	1.66629	1.37346	1.52	white
R78	Zao Shu Li He Yu Lu	China	Group IV	19398337	5812063468	26.3022	98.45	97.07	1.90953	2.15869	2.034	white
R79	Shi Wo Shui Mi	China	Group IV	21719082	6507243896	29.4489	97.73	96.13	na	2.52638	2.526	white
R80	Chiyohime	Japan	Group V	17238644	5164878918	23.3739	98.73	97.16	na	1.36191	1.362	white
R81	Beni Hakuto	Japan	Group VI	15134650	4534440320	20.521	97.66	95.21	na	2.43056	2.431	white
R82	Zheng Ji	Japan	Group VI	22241647	6663886106	30.1574	97.87	96.45	na	1.99836	1.998	white
R83	Ye Ji Hong	China	Group III	15511285	4647046262	21.0317	98.02	95.67	2.64437	2.18421	2.414	red
R84	Chang Yin 1	Japan	Group V	15788302	4729974458	21.4073	98.48	96.34	2.25703	1.36872	1.813	white
R85	Ｗu Ji Hei Rou Tao	China	Group I	15702024	4704157454	21.2904	98.98	97.49	6.3083	4.52542	5.417	white
R86	Mika	Japan	Group VI	15167755	4544459392	20.5659	97.31	94.84	2.44781	2.16381	2.306	white
R87	Yoshihime	Japan	Group VI	15489124	4640588026	21.0017	97.7	95.45	2.53783	2.68969	2.614	white
R88	Wan Hu Jing	China	Group IV	16633346	4982698100	22.5531	97.66	95.53	2.2661	1.91443	2.09	white
R89	Zao Bai Hua	China	Group IV	15290738	4581368092	20.7327	97.59	95.04	3.471	2.85173	3.161	white
R90	Bai Li	Japan	Group II	15525254	4651392102	21.0507	98.57	96.47	na	1.97967	1.98	white
R91	Chi Yu	Japan	Group IV	20074473	6012311950	27.2189	98.64	97.43	3.31145	2.38617	2.849	white
R92	Odama Hakuho	Japan	Group IV	16589616	4970591940	22.4938	98.49	96.79	na	1.97967	1.98	white
R93	Mu Yang Tao	China	Group VI	15946482	4777737764	21.6218	97.94	95.34	2.08461	1.7818	1.933	white
R95	Maravilha	America	Group II	24099953	7220460610	32.6771	98.84	97.89	6.42381	4.93142	5.678	white
R96	Xiao Hong Pao	China	Group III	21884883	6557329774	29.6737	98.36	97.17	na	2.65929	2.659	red
R98	Jin Jiu Hong	China	Group V	15987323	4789285588	21.6772	98.56	96.58	1.94233	2.20553	2.074	white
R99	Dian Hua Bai Feng	China	Group VI	36759127	11011386702	49.8416	98.17	97.11	3.41452	2.08344	2.749	white
na: missing data

## Sheet: Table S10
Table S10. List of genes containing SVs with higher reference allele frequencies in peach Group VI, within their upstream 2 kb regions
Gene ID	Annotation
Hjml.1g000536	7-hydroxymethyl chlorophyll a reductase, chloroplastic
Hjml.1g000900	Unknown protein
Hjml.1g000917	Protein kinase superfamily protein
Hjml.1g000925	Oxygen-dependent choline dehydrogenase
Hjml.1g000936	Oxygen-dependent choline dehydrogenase
Hjml.1g000937	NAM-associated domain-containing protein
Hjml.1g001023	Peptidyl-prolyl cis-trans isomerase D
Hjml.1g001149	Galactinol synthase 2
Hjml.1g001180	WRKY domain-containing protein
Hjml.1g001193	GDSL esterase/lipase
Hjml.1g001233	ADP-ribosyl cyclase/cyclic ADP-ribose hydrolase
Hjml.1g001238	Unknown protein
Hjml.1g001259	Outer envelope pore protein 16-2, chloroplastic
Hjml.1g001332	Unknown protein
Hjml.1g001333	Unknown protein
Hjml.1g001334	Unknown protein
Hjml.1g001481	Serine/arginine-rich splicing factor 10
Hjml.1g001524	Energy-coupling factor transporter transmembrane protein EcfT
Hjml.1g001568	DUF3700 domain-containing protein
Hjml.1g001570	ATP-dependent (S)-NAD(P)H-hydrate dehydratase
Hjml.1g001614	F-box domain-containing protein
Hjml.1g001714	Exostosin domain-containing protein
Hjml.1g001717	Pentatricopeptide repeat-containing protein
Hjml.1g001742	MADS-box domain-containing protein
Hjml.1g001980	Reverse transcriptase domain-containing protein
Hjml.1g002007	Unknown protein
Hjml.1g002008	Unknown protein
Hjml.1g002039	Unknown protein
Hjml.1g002099	F-box domain-containing protein
Hjml.1g002110	Survival motor neuron interacting protein
Hjml.1g002113	Protein kinase domain-containing protein
Hjml.1g002120	Pentatricopeptide repeat-containing protein
Hjml.1g002133	T20M3.17 protein
Hjml.1g002134	Protein kinase superfamily protein
Hjml.1g002224	Unknown protein
Hjml.1g003039	Trehalose phosphate synthase
Hjml.1g003383	Adenine nucleotide alpha hydrolases-like superfamily protein
Hjml.1g003387	Cytochrome P450
Hjml.1g003406	Translin family protein
Hjml.1g003407	D-aminoacyl-tRNA deacylase
Hjml.1g003414	BHLH domain-containing protein
Hjml.1g003415	Unknown protein
Hjml.1g003467	Protein kinase domain-containing protein
Hjml.1g003653	Protein kinase
Hjml.1g003657	2-oxoglutarate and iron-dependent oxygenase domain-containing protein 2
Hjml.1g003670	Protein DETOXIFICATION
Hjml.1g003744	Bet_v_1 domain-containing protein
Hjml.1g003746	Bet_v_1 domain-containing protein
Hjml.1g003747	Unknown protein
Hjml.1g003756	Protein BCCIP homolog
Hjml.1g003770	F-box protein
Hjml.1g003790	SET domain-containing protein
Hjml.1g003814	Vacuolar iron transporter 1
Hjml.1g003815	Ubiquitin carboxyl-terminal hydrolase
Hjml.1g003836	Purple acid phosphatase
Hjml.1g003859	AAI domain-containing protein
Hjml.1g003863	Eukaryotic translation initiation factor 3 subunit I
Hjml.1g003870	Phosphatidylinositol 4-phosphate 5-kinase 8
Hjml.1g003879	Peroxidase
Hjml.1g003890	Remorin_C domain-containing protein
Hjml.1g003891	Tobamovirus multiplication-like protein (DUF1084)
Hjml.1g003899	Transmembrane protein
Hjml.1g003933	ATP-dependent Clp protease proteolytic subunit
Hjml.1g003957	Peptidase A1 domain-containing protein
Hjml.1g003970	Ribosomal RNA small subunit methyltransferase J
Hjml.1g004027	Alpha-amylase
Hjml.1g004108	Hexokinase-like 1 protein
Hjml.1g004109	WEB family protein
Hjml.1g004132	Regulator of chromosome condensation (RCC1) family protein
Hjml.1g004137	Aldehyde oxidase GLOX1
Hjml.1g004195	Mannan endo-1,4-beta-mannosidase
Hjml.1g004198	Ornithine carbamoyltransferase
Hjml.1g004200	RING-type domain-containing protein
Hjml.1g004304	Cytochrome P450 superfamily protein
Hjml.1g004315	Aa_trans domain-containing protein
Hjml.1g004352	WD repeat-containing protein 38
Hjml.1g004380	Enhancer of rudimentary homolog
Hjml.1g004392	Spindle and kinetochore-associated protein 2
Hjml.1g004393	Zinc finger CCCH-type with G patch domain-containing protein
Hjml.1g004447	AB hydrolase-1 domain-containing protein
Hjml.1g004459	FBD domain-containing protein
Hjml.1g004460	FBD domain-containing protein
Hjml.1g004467	Transcription factor
Hjml.1g004487	17.9 kDa class II heat shock protein
Hjml.1g004556	Unknown protein
Hjml.1g004557	Core-2/I-branching beta-1,6-N-acetylglucosaminyltransferase family protein
Hjml.1g004590	Kinesin-like protein
Hjml.1g004608	Unknown protein
Hjml.1g004677	Cytochrome P450 superfamily protein
Hjml.1g004679	Cytochrome P450
Hjml.1g004810	Ephrin type-B receptor
Hjml.1g004841	Reverse transcriptase domain-containing protein
Hjml.1g004859	Exostosin domain-containing protein
Hjml.1g004860	Polyribonucleotide nucleotidyltransferase
Hjml.1g004862	9-cis-epoxycarotenoid dioxygenase 1, chloroplastic
Hjml.1g004912	Calmodulin-like protein 5
Hjml.1g004965	Elongation factor 1-alpha
Hjml.1g004966	ATP-dependent zinc metalloprotease FtsH
Hjml.1g004991	DDT domain-containing protein
Hjml.1g006139	MACPF domain-containing protein
Hjml.2g000019	Carboxypeptidase
Hjml.2g000112	Polyadenylate-binding protein-interacting protein 12
Hjml.2g000184	Calcineurin B-like protein 4
Hjml.2g000286	Septum site-determining protein MinD
Hjml.2g000287	Unknown protein
Hjml.2g000395	Fe2OG dioxygenase domain-containing protein
Hjml.2g000409	Unknown protein
Hjml.2g000420	CCHC-type domain-containing protein
Hjml.2g000468	30S ribosomal protein S15
Hjml.2g000631	Superoxide dismutase
Hjml.2g000632	Unknown protein
Hjml.2g000634	TPT domain-containing protein
Hjml.2g000635	Reticulon-like protein
Hjml.2g000660	Ribosome biogenesis protein NOP53
Hjml.2g000742	PMR5N domain-containing protein
Hjml.2g000743	F-box domain-containing protein
Hjml.2g000744	1-aminocyclopropane-1-carboxylate oxidase
Hjml.2g000745	V-SNARE coiled-coil homology domain-containing protein
Hjml.2g000761	Nuclear pore complex protein NUP88
Hjml.2g000901	Unknown protein
Hjml.2g000918	Transmembrane protein
Hjml.2g000931	Histone H4
Hjml.2g000952	RNA-binding protein 39
Hjml.2g000989	3-ketoacyl-CoA synthase
Hjml.2g001648	Short-chain dehydrogenase/reductase
Hjml.2g001652	Short-chain dehydrogenase/reductase
Hjml.2g001781	65-kDa microtubule-associated protein 3
Hjml.2g001926	Nucleoside-diphosphate kinase
Hjml.2g001929	Protein kinase domain-containing protein
Hjml.2g001945	VASt domain-containing protein
Hjml.2g001952	Unknown protein
Hjml.2g001959	Methionine--tRNA ligase
Hjml.2g001968	Methionine--tRNA ligase
Hjml.2g001971	Ethylene-responsive transcription factor 13
Hjml.2g001980	Unknown protein
Hjml.2g001985	Unknown protein
Hjml.2g001986	Pentatricopeptide repeat-containing protein
Hjml.2g002095	Phosphatidylinositol 4-phosphate 5-kinase 8
Hjml.2g002102	FLZ-type domain-containing protein
Hjml.2g002110	Dolichyl pyrophosphate Glc1Man9GlcNAc2 alpha-1,3-glucosyltransferase
Hjml.2g002153	Phosphoglycolate phosphatase
Hjml.2g002154	Interferon-induced GTP-binding protein Mx
Hjml.2g002161	Immunoglobulin
Hjml.2g002194	Protein kinase domain-containing protein
Hjml.2g002196	Photosystem II CP47 reaction center protein
Hjml.2g002198	30S ribosomal protein S2, chloroplastic
Hjml.2g002203	Unknown protein
Hjml.2g002263	ULP_PROTEASE domain-containing protein
Hjml.2g002264	DBD_Tnp_Mut domain-containing protein
Hjml.2g002276	Peptidase A1 domain-containing protein
Hjml.2g002278	Peptidase A1 domain-containing protein
Hjml.2g002283	Zinc ion binding / nucleic acid binding protein
Hjml.2g002292	Glutathione transferase
Hjml.2g002296	Tubulin beta-1 chain
Hjml.2g002299	Unknown protein
Hjml.2g002300	Unknown protein
Hjml.2g002303	Pectinesterase
Hjml.2g002313	Eukaryotic translation initiation factor 5B
Hjml.2g002314	Signal transducer, putative (DUF3550/UPF0682)
Hjml.2g002316	Nuclear pore complex protein NUP96
Hjml.2g002319	RING-type domain-containing protein
Hjml.2g002332	Fe2OG dioxygenase domain-containing protein
Hjml.2g002339	RING-type domain-containing protein
Hjml.2g002340	Poly(rC)-binding protein 3
Hjml.2g002342	Non-specific serine/threonine protein kinase
Hjml.2g002348	Beta-glucosidase
Hjml.2g002349	Beta-glucosidase
Hjml.2g002363	NifU-like protein 2, chloroplastic
Hjml.2g002372	Protein kinase superfamily protein
Hjml.2g002387	Protein kinase superfamily protein
Hjml.2g002388	Receptor-like protein kinase
Hjml.2g002394	Agglutinin domain-containing protein
Hjml.2g002403	Receptor-like protein kinase
Hjml.2g002404	Non-specific serine/threonine protein kinase
Hjml.2g002406	30S ribosomal protein S14
Hjml.2g002425	UDP-glycosyltransferase 13
Hjml.2g002429	UDP-glycosyltransferase 13
Hjml.2g002434	Kelch domain-containing protein 1
Hjml.2g002436	Protein kinase superfamily protein
Hjml.2g002441	Alkaline/neutral invertase
Hjml.2g002445	Heavy metal-associated isoprenylated plant protein 33
Hjml.2g002449	Sentrin-specific protease 2
Hjml.2g002451	Unknown protein
Hjml.2g002454	PGG domain-containing protein
Hjml.2g002455	Unknown protein
Hjml.2g002457	ULP_PROTEASE domain-containing protein
Hjml.2g002461	DUF4219 domain-containing protein
Hjml.2g002463	PGG domain-containing protein
Hjml.2g002470	Reverse transcriptase Ty1/copia-type domain-containing protein
Hjml.2g002491	Unknown protein
Hjml.2g002501	Non-specific lipid-transfer protein 13
Hjml.2g002502	Unknown protein
Hjml.2g002505	AB hydrolase-1 domain-containing protein
Hjml.2g002507	Transposon Ty1-OL Gag-Pol polyprotein
Hjml.2g002510	Auxin response factor
Hjml.2g002520	LRRNT_2 domain-containing protein
Hjml.2g002538	Auxin response factor
Hjml.2g002551	CCHC-type domain-containing protein
Hjml.2g002556	Unknown protein
Hjml.2g002559	Unknown protein
Hjml.2g002591	30S ribosomal protein S5
Hjml.2g002603	Protein kinase superfamily protein
Hjml.2g002605	Urb2 domain-containing protein
Hjml.2g002606	Urb2 domain-containing protein
Hjml.2g002611	GAG1At protein
Hjml.2g002613	Unknown protein
Hjml.2g002619	Mitochondrial acidic protein mam33
Hjml.2g002623	C2 NT-type domain-containing protein
Hjml.2g002641	Glutaredoxin domain-containing protein
Hjml.2g002647	Phytocyanin domain-containing protein
Hjml.2g002675	Exocyst subunit Exo70 family protein
Hjml.2g002676	Nuclear transport factor 2 (NTF2) family protein
Hjml.2g002677	Clp R domain-containing protein
Hjml.2g002679	Pentatricopeptide repeat-containing protein
Hjml.2g002686	DUF4218 domain-containing protein
Hjml.2g002708	Unknown protein
Hjml.2g002709	Unknown protein
Hjml.2g002757	Unknown protein
Hjml.2g002758	TYR_PHOSPHATASE_2 domain-containing protein
Hjml.2g002759	FAR1 domain-containing protein
Hjml.2g002762	Unknown protein
Hjml.2g002763	Unknown protein
Hjml.2g002767	Unknown protein
Hjml.2g002789	Polyprenol reductase
Hjml.2g002791	Ubiquitin carboxyl-terminal hydrolase
Hjml.2g002799	Unknown protein
Hjml.2g002800	RNA helicase
Hjml.2g002801	Serine/threonine-protein kinase 36
Hjml.2g002802	SWIM-type domain-containing protein
Hjml.2g002803	Unknown protein
Hjml.2g002809	Unknown protein
Hjml.2g002813	Unknown protein
Hjml.2g002827	Unknown protein
Hjml.2g002828	Unknown protein
Hjml.2g002830	Polyamine-modulated factor 1-binding protein
Hjml.2g002832	Unknown protein
Hjml.2g002875	NAM-associated domain-containing protein
Hjml.2g002880	Aldo-keto reductase family 1 member B1
Hjml.2g002888	Unknown protein
Hjml.2g002892	ADP-ribosyl cyclase/cyclic ADP-ribose hydrolase
Hjml.2g002905	ADP-ribosyl cyclase/cyclic ADP-ribose hydrolase
Hjml.2g002912	Protein FAR1-RELATED SEQUENCE
Hjml.2g002913	Histone-lysine N-methyltransferase 2A
Hjml.2g002921	Pectinesterase
Hjml.2g002922	Pectinesterase
Hjml.2g002924	Type I inositol polyphosphate 5-phosphatase 10
Hjml.2g002940	G-box regulating factor 6
Hjml.2g002942	Myb_DNA-bind_3 domain-containing protein
Hjml.2g002950	BZIP domain-containing protein
Hjml.2g002951	Protein argonaute 4A
Hjml.2g002955	Pectin lyase-like superfamily protein
Hjml.2g002956	Pentatricopeptide repeat-containing protein
Hjml.2g002957	Protein ZINC INDUCED FACILITATOR-LIKE 1
Hjml.2g002958	AP-4 complex subunit epsilon
Hjml.2g002968	TIR domain-containing protein
Hjml.2g002969	ADP-ribosyl cyclase/cyclic ADP-ribose hydrolase
Hjml.2g002970	AP-4 complex subunit epsilon
Hjml.2g002980	ADP-ribosyl cyclase/cyclic ADP-ribose hydrolase
Hjml.2g002987	Rx_N domain-containing protein
Hjml.2g002991	AT4g31930/F10N7_260
Hjml.2g002995	Unknown protein
Hjml.2g002996	Rx_N domain-containing protein
Hjml.2g003005	DUF1985 domain-containing protein
Hjml.2g003006	Ubiquitin carboxyl-terminal hydrolase
Hjml.2g003013	F-box domain-containing protein
Hjml.2g003014	Germin-like protein
Hjml.2g003019	Pentatricopeptide repeat-containing protein
Hjml.2g003024	Protein CDI
Hjml.2g003026	Protein kinase domain-containing protein
Hjml.2g003035	gag_pre-integrs domain-containing protein
Hjml.2g003047	KIX_2 domain-containing protein
Hjml.2g003050	MADS-box domain-containing protein
Hjml.2g003055	Protein kinase superfamily protein
Hjml.2g003059	Cysteine proteinase inhibitor
Hjml.2g003067	Unknown protein
Hjml.2g003079	Protein MAINTENANCE OF PSII UNDER HIGH LIGHT 1
Hjml.2g003081	Unknown protein
Hjml.2g003082	FAD-dependent monooxygenase orf3
Hjml.2g003084	Protein MIZU-KUSSEI 1
Hjml.2g003094	Retinoblastoma-related protein
Hjml.2g003099	C2H2-type domain-containing protein
Hjml.2g003100	C2H2-type domain-containing protein
Hjml.2g003104	Chaperone protein DnaJ
Hjml.2g003105	NADH dehydrogenase [ubiquinone] 1 alpha subcomplex subunit 6
Hjml.2g003106	Transcription factor TGA2.2
Hjml.2g003110	Protein kinase domain-containing protein
Hjml.2g003149	Cation/H(+) antiporter 15
Hjml.2g003150	NAD(P)H dehydrogenase (quinone)
Hjml.2g003161	Unknown protein
Hjml.2g003162	Unknown protein
Hjml.2g003201	Receptor-like protein kinase
Hjml.2g003205	Subtilisin-like protease
Hjml.2g003207	Orotidine 5'-phosphate decarboxylase
Hjml.2g003210	F-box protein SKIP5
Hjml.2g003211	DNA-directed RNA polymerases IV and V subunit 5B
Hjml.2g003212	Protein LNK2
Hjml.2g003228	Histidine kinase 1
Hjml.2g003233	Unknown protein
Hjml.2g003241	Dirigent protein
Hjml.2g003242	Protein kinase domain-containing protein
Hjml.2g003250	AAI domain-containing protein
Hjml.2g003255	NB-ARC domain-containing disease resistance protein
Hjml.2g003257	Ubiquitin carboxyl-terminal hydrolase
Hjml.2g003265	FK506-binding-like protein
Hjml.2g003268	Glycerol-3-phosphate dehydrogenase [NAD(P)+] 1
Hjml.2g003270	MFAP1 domain-containing protein
Hjml.2g003271	Unknown protein
Hjml.2g003273	Calcium-transporting ATPase
Hjml.2g003275	Zinc finger CCCH domain-containing protein 22
Hjml.2g003280	Transposon Ty2-B Gag-Pol polyprotein
Hjml.2g003281	26S proteasome non-ATPase regulatory subunit 11 homolog
Hjml.2g003287	AB hydrolase-1 domain-containing protein
Hjml.2g003288	Structure-specific endonuclease subunit slx1
Hjml.2g003289	MBOAT_2 domain-containing protein
Hjml.2g003295	Retrotran_gag_3 domain-containing protein
Hjml.2g003304	Carboxypeptidase
Hjml.2g003311	RNase H type-1 domain-containing protein
Hjml.2g003312	NB-ARC domain-containing disease resistance protein
Hjml.2g003322	Protein kinase domain-containing protein
Hjml.2g003437	PB1 domain-containing protein
Hjml.2g003438	NB-ARC domain-containing disease resistance protein
Hjml.3g000071	Unknown protein
Hjml.3g000075	WRKY domain-containing protein
Hjml.3g000193	DUF1713 domain-containing protein
Hjml.3g000194	NET domain-containing protein
Hjml.3g000215	Beta-1,4-N-acetylglucosaminyltransferase family protein
Hjml.3g001065	Protein argonaute 16
Hjml.3g001067	Ethylene-responsive transcription factor 3
Hjml.3g001081	NET domain-containing protein
Hjml.3g002475	Alcohol acyl transferase 2
Hjml.3g002518	Reverse transcriptase domain-containing protein
Hjml.3g002522	Unknown protein
Hjml.3g002527	Transmembrane protein
Hjml.3g002846	30S ribosomal protein S17
Hjml.3g002925	SAWADEE domain-containing protein
Hjml.3g003277	Protein kinase domain-containing protein
Hjml.3g003291	Pumilio homology domain family member 4
Hjml.4g000035	Protein PSK SIMULATOR 1
Hjml.4g000039	Cation/H(+) antiporter 15
Hjml.4g000061	26S proteasome regulatory subunit 4 homolog B
Hjml.4g000074	Poly(A) RNA polymerase protein 1
Hjml.4g000079	BED-type domain-containing protein
Hjml.4g000081	SWIM-type domain-containing protein
Hjml.4g000083	Diacylglycerol kinase
Hjml.4g000085	Filament-like plant protein
Hjml.4g000092	Unknown protein
Hjml.4g000094	CCHC-type domain-containing protein
Hjml.4g000115	Aminotran_5 domain-containing protein
Hjml.4g000123	Unknown protein
Hjml.4g000135	Beta-galactosidase
Hjml.4g000136	Dimer_Tnp_hAT domain-containing protein
Hjml.4g000139	Unknown protein
Hjml.4g000140	SWIM-type domain-containing protein
Hjml.4g000141	SWIM-type domain-containing protein
Hjml.4g000143	Unknown protein
Hjml.4g000145	Aa_trans domain-containing protein
Hjml.4g000153	Regulator of chromosome condensation (RCC1) family protein
Hjml.4g000155	Small ubiquitin-related modifier 1
Hjml.4g000156	Pectate lyase
Hjml.4g000157	Peroxidase
Hjml.4g000159	Amino-acid permease BAT1 homolog
Hjml.4g000161	4-hydroxybenzoate octaprenyltransferase
Hjml.4g000167	HTH myb-type domain-containing protein
Hjml.4g000168	Protein kinase domain-containing protein
Hjml.4g000177	Reverse transcriptase domain-containing protein
Hjml.4g000181	PMD domain-containing protein
Hjml.4g000184	PMR5N domain-containing protein
Hjml.4g000186	Nuclear transcription factor Y subunit B-7
Hjml.4g000188	Self-incompatibility protein S1
Hjml.4g000194	DNA polymerase catalytic subunit
Hjml.4g000196	Unknown protein
Hjml.4g000197	ULP_PROTEASE domain-containing protein
Hjml.4g000199	CCHC-type domain-containing protein
Hjml.4g000200	CCHC-type domain-containing protein
Hjml.4g000203	Reverse transcriptase Ty1/copia-type domain-containing protein
Hjml.4g000208	U2 small nuclear ribonucleoprotein auxiliary factor-like protein
Hjml.4g000209	Patatin-like phospholipase domain protein
Hjml.4g000210	Signal recognition particle receptor subunit beta
Hjml.4g000211	ABC transporter G family member 5
Hjml.4g000215	Histone deacetylase 6
Hjml.4g000223	Pyruvate dehydrogenase E1 component subunit alpha-1, mitochondrial
Hjml.4g000224	SWIM-type domain-containing protein
Hjml.4g000233	RT_RNaseH_2 domain-containing protein
Hjml.4g000245	RNase H type-1 domain-containing protein
Hjml.4g000246	LOB domain-containing protein
Hjml.4g000250	Photosystem I reaction center subunit N, chloroplastic
Hjml.4g000254	Unknown protein
Hjml.4g000259	1,3-beta-glucan synthase
Hjml.4g000261	Unknown protein
Hjml.4g000263	NAM-associated domain-containing protein
Hjml.4g000269	Unknown protein
Hjml.4g000275	Reverse transcriptase domain-containing protein
Hjml.4g000279	Retrovirus-related Pol polyprotein from transposon TNT 1-94
Hjml.4g000280	Protein FAR1-RELATED SEQUENCE
Hjml.4g000281	Unknown protein
Hjml.4g000290	ULP_PROTEASE domain-containing protein
Hjml.4g000293	Unknown protein
Hjml.4g000294	Unknown protein
Hjml.4g000297	Stomatal closure-related actin-binding protein 1
Hjml.4g000300	Molybdopterin synthase catalytic subunit
Hjml.4g000303	Translation initiation factor eIF-2B subunit gamma
Hjml.4g000304	Reverse transcriptase Ty1/copia-type domain-containing protein
Hjml.4g000305	Unknown protein
Hjml.4g000313	ULP_PROTEASE domain-containing protein
Hjml.4g000314	PMD domain-containing protein
Hjml.4g000315	Axoneme-associated protein MST101(2) protein
Hjml.4g000316	Reverse transcriptase domain-containing protein
Hjml.4g000320	Pentatricopeptide repeat-containing protein
Hjml.4g000326	Regulator of chromosome condensation (RCC1) family protein
Hjml.4g000327	Unknown protein
Hjml.4g000330	Unknown protein
Hjml.4g000332	DUF4228 domain protein
Hjml.4g000333	PKS_ER domain-containing protein
Hjml.4g000336	Protein SHI RELATED SEQUENCE 7
Hjml.4g000342	CCHC-type domain-containing protein
Hjml.4g000343	Unknown protein
Hjml.4g000344	AT-hook motif nuclear-localized protein
Hjml.4g000345	Unknown protein
Hjml.4g000346	Unknown protein
Hjml.4g000347	Unknown protein
Hjml.4g000351	Glycos_transf_1 domain-containing protein
Hjml.4g000352	ABC transporter G family member 23
Hjml.4g000353	Hydroxyproline O-arabinosyltransferase 3
Hjml.4g000354	Non-specific phospholipase C2
Hjml.4g000355	Unknown protein
Hjml.4g000364	Pentatricopeptide repeat-containing protein
Hjml.4g000365	Unknown protein
Hjml.4g000368	Carbonic anhydrase
Hjml.4g000372	Dihydropyrimidinase
Hjml.4g000373	Protein CLT1, chloroplastic
Hjml.4g000375	Unknown protein
Hjml.4g000377	Unknown protein
Hjml.4g000383	Cyclic nucleotide-binding domain-containing protein
Hjml.4g000384	Unknown protein
Hjml.4g000386	Protein kinase superfamily protein
Hjml.4g000388	Carbonic anhydrase
Hjml.4g000389	Reverse transcriptase Ty1/copia-type domain-containing protein
Hjml.4g000393	BED-type domain-containing protein
Hjml.4g000394	Unknown protein
Hjml.4g000395	DUF4283 domain-containing protein
Hjml.4g000399	Fe2OG dioxygenase domain-containing protein
Hjml.4g000400	Fe2OG dioxygenase domain-containing protein
Hjml.4g000401	Unknown protein
Hjml.4g000402	Unknown protein
Hjml.4g000407	Cyclic nucleotide-binding domain-containing protein
Hjml.4g000408	Mediator of RNA polymerase II transcription subunit 7
Hjml.4g000414	Protein arginine N-methyltransferase 2
Hjml.4g000419	Pectin lyase-like superfamily protein
Hjml.4g000421	RNase H type-1 domain-containing protein
Hjml.4g000430	ULP_PROTEASE domain-containing protein
Hjml.4g000436	PMD domain-containing protein
Hjml.4g000443	PMD domain-containing protein
Hjml.4g000453	ULP_PROTEASE domain-containing protein
Hjml.4g000454	Holliday junction resolvase MOC1, chloroplastic
Hjml.4g000456	Unknown protein
Hjml.4g000457	Protein kinase domain-containing protein
Hjml.4g000459	Glycosyltransferase
Hjml.4g000467	Delta-9 desaturase-like 3 protein
Hjml.4g000468	Delta-9 desaturase-like 5 protein
Hjml.4g000473	Biotin carboxylase
Hjml.4g000474	Delta-9 desaturase-like 2 protein
Hjml.4g000476	Mitochondrial fission 1 protein
Hjml.4g000497	Bifunctional inhibitor/lipid-transfer protein/seed storage 2S albumin superfamily protein
Hjml.4g000502	Gibberellin-regulated protein 6
Hjml.4g000518	Unknown protein
Hjml.4g000524	GDSL esterase/lipase
Hjml.4g000525	Sacchrp_dh_NADP domain-containing protein
Hjml.4g000534	Protein kinase domain-containing protein
Hjml.4g000536	Glucan endo-1,3-beta-D-glucosidase
Hjml.4g000585	PMD domain-containing protein
Hjml.4g000593	NmrA domain-containing protein
Hjml.4g000608	MADS-box domain-containing protein
Hjml.4g000610	Sulfite reductase [NADPH] hemoprotein beta-component
Hjml.4g000618	DNA-directed RNA polymerases II, IV and V subunit 8B
Hjml.4g000619	Chaperonin-like RbcX protein 2, chloroplastic
Hjml.4g000620	Importin subunit alpha-6
Hjml.4g000627	ADP-ribosyl cyclase/cyclic ADP-ribose hydrolase
Hjml.4g000628	ADP-ribosyl cyclase/cyclic ADP-ribose hydrolase
Hjml.4g000634	Fe2OG dioxygenase domain-containing protein
Hjml.4g000635	Exostosin domain-containing protein
Hjml.4g000642	SWIM-type domain-containing protein
Hjml.4g000645	GTPase Der
Hjml.4g000648	GTPase Der
Hjml.4g000657	1-acylglycerol-3-phosphate O-acyltransferase
Hjml.4g000688	Unknown protein
Hjml.4g000693	Gb|AAD25831.1
Hjml.4g000731	BAH domain-containing protein
Hjml.4g000737	Cytochrome P450-1
Hjml.4g000770	NB-ARC domain-containing protein
Hjml.4g000825	Ubiquitin thioesterase OTU1
Hjml.4g000828	Reverse transcriptase domain-containing protein
Hjml.4g000829	CCHC-type domain-containing protein
Hjml.4g000838	Protein kinase domain-containing protein
Hjml.4g000851	Ribonuclease P protein subunit p29
Hjml.4g000853	Beta-1,2-xylosyltransferase
Hjml.4g000859	SWIM-type domain-containing protein
Hjml.4g000860	SWIM-type domain-containing protein
Hjml.4g000863	Delta-9 desaturase-like 3 protein
Hjml.4g000884	Unknown protein
Hjml.4g000885	ADP-ribosyl cyclase/cyclic ADP-ribose hydrolase
Hjml.4g000890	ADP-ribosyl cyclase/cyclic ADP-ribose hydrolase
Hjml.4g000903	Unknown protein
Hjml.4g000925	DUF4218 domain-containing protein
Hjml.4g000929	Indole-3-acetate O-methyltransferase 1
Hjml.4g000937	GrpE protein homolog
Hjml.4g000960	Acid phosphatase/vanadium-dependent haloperoxidase-related protein
Hjml.4g000973	Ribonuclease 3-like protein 2
Hjml.4g000975	1,4-alpha-glucan branching enzyme GlgB
Hjml.4g000976	Pectin lyase-like superfamily protein
Hjml.4g001012	F-box/LRR-repeat protein 17
Hjml.4g001013	Unknown protein
Hjml.4g001016	Splicing factor subunit
Hjml.4g001017	Protein kinase superfamily protein
Hjml.4g001019	RRM domain-containing protein
Hjml.4g001021	3-aminoacrylate deaminase RutC
Hjml.4g001022	Protein kinase domain-containing protein
Hjml.4g001024	LEA_2 domain-containing protein
Hjml.4g001029	Arginine biosynthesis bifunctional protein ArgJ
Hjml.4g001030	Unknown protein
Hjml.4g001032	Bromo domain-containing protein
Hjml.4g001050	Fatty acid desaturase 4, chloroplastic
Hjml.4g001064	TOG domain-containing protein
Hjml.4g001720	Ankyrin repeat domain-containing protein 16
Hjml.4g001858	Dehydrogenase/reductase SDR family member 4
Hjml.4g001859	ATP-dependent RNA helicase DeaD
Hjml.4g001979	Transcription factor
Hjml.4g001992	Y-family DNA polymerase H
Hjml.4g002319	Glucan endo-1,3-beta-D-glucosidase
Hjml.4g002611	Peroxisomal membrane protein PMP22
Hjml.5g000196	Long-chain-alcohol oxidase
Hjml.5g000930	Cytochrome P450 - like protein
Hjml.5g001133	Threonine dehydratase
Hjml.5g001134	Unknown protein
Hjml.5g001479	Beta-carotene hydroxylase 2, chloroplastic
Hjml.5g001649	Purple acid phosphatase
Hjml.5g001679	Emb|CAB62340.1
Hjml.5g001729	Phosphoglycolate phosphatase 1
Hjml.6g000611	Emb|CAB69840.1
Hjml.6g000952	General transcription factor IIH subunit
Hjml.6g001089	KIX_2 domain-containing protein
Hjml.6g001127	Cyclin-dependent protein kinase inhibitor SMR3
Hjml.6g001151	Magnesium transporter MRS2-7
Hjml.6g001156	RecQ-mediated instability-like protein
Hjml.6g001175	Unknown protein
Hjml.6g001181	RAP domain-containing protein
Hjml.6g001182	Splicing factor U2af small subunit A
Hjml.6g001183	C2H2-type domain-containing protein
Hjml.6g001188	Unknown protein
Hjml.6g001318	MADS-box domain-containing protein
Hjml.6g001320	Spectrin beta chain, brain
Hjml.6g001322	Unknown protein
Hjml.6g001325	Protein BIC1
Hjml.6g001328	NB-ARC domain-containing protein
Hjml.6g001498	Aluminum-activated malate transporter 2
Hjml.6g001548	Succinate dehydrogenase subunit 6, mitochondrial
Hjml.6g002721	Tetratricopeptide repeat (TPR)-like superfamily protein
Hjml.6g002763	RING-type domain-containing protein
Hjml.6g002764	RING-type domain-containing protein
Hjml.6g002805	RHOMBOID-like protein
Hjml.6g002806	Oxysterol-binding protein-related protein 3A
Hjml.6g002856	Aldo-keto reductase family 4 member C8
Hjml.6g002910	Tubulin beta chain
Hjml.6g002934	Protein NRT1/ PTR FAMILY 8.1
Hjml.6g003157	Non-specific lipid-transfer protein
Hjml.6g003171	Glucan endo-1,3-beta-D-glucosidase
Hjml.7g000023	Inositol-tetrakisphosphate 1-kinase 6
Hjml.7g000034	PKS_ER domain-containing protein
Hjml.7g000051	Unknown protein
Hjml.7g000623	Cytokinin dehydrogenase
Hjml.7g000634	Nucleosome assembly protein 1;3
Hjml.7g000665	Glycerophosphocholine acyltransferase 1
Hjml.7g000785	RBR-type E3 ubiquitin transferase
Hjml.7g000789	RBR-type E3 ubiquitin transferase
Hjml.7g000790	E3 ubiquitin-protein ligase RSL1
Hjml.7g000803	Staphylococcal nuclease domain-containing protein 1
Hjml.7g000809	Unknown protein
Hjml.7g000834	Unknown protein
Hjml.7g000885	PGG domain-containing protein
Hjml.7g000886	Ankyrin repeat domain-containing protein 50
Hjml.7g001130	t-SNARE coiled-coil homology domain-containing protein
Hjml.7g001152	AP complex subunit sigma
Hjml.7g001178	Unknown protein
Hjml.7g001193	Unknown protein
Hjml.7g001277	Protein kinase domain-containing protein
Hjml.7g001296	Reticulon-like protein
Hjml.7g001387	Unknown protein
Hjml.7g001501	Enolase
Hjml.7g001539	Monodehydroascorbate reductase
Hjml.7g001540	60S acidic ribosomal protein P2
Hjml.7g001541	IQ domain-containing protein IQM3
Hjml.7g001550	Transcription initiation factor TFIID subunit 12
Hjml.7g001560	Germin-like protein
Hjml.7g001565	LEA_2 domain-containing protein
Hjml.7g001573	Pentatricopeptide repeat-containing protein
Hjml.7g001574	Protein BIC1
Hjml.7g001575	KH domain-containing protein
Hjml.7g001576	Complex III subunit 9
Hjml.7g001598	Heat shock 70 kDa protein 4
Hjml.7g001600	Heat shock 70 kDa protein 4
Hjml.7g001601	Heat shock 70 kDa protein 4
Hjml.7g001708	Unknown protein
Hjml.7g001806	Transferrin receptor protein 2
Hjml.7g001836	Serine/threonine-protein phosphatase
Hjml.7g001837	ATP-dependent RNA helicase DED1
Hjml.7g001839	F-box protein
Hjml.7g001883	Homeobox leucine zipper protein
Hjml.7g001905	PAP_fibrillin domain-containing protein
Hjml.7g001907	Omega-6 fatty acid desaturase
Hjml.7g001908	11 kDa late embryogenesis abundant protein
Hjml.7g001916	Cotton fiber protein
Hjml.7g001917	Unknown protein
Hjml.7g001979	C2 NT-type domain-containing protein
Hjml.7g001993	Unknown protein
Hjml.7g002007	Ethylene-responsive transcription factor 1
Hjml.7g002014	Cytochrome P450 71D8
Hjml.7g002015	Unknown protein
Hjml.7g002016	gag_pre-integrs domain-containing protein
Hjml.7g002022	TIR domain-containing protein
Hjml.7g002025	ADP-ribosyl cyclase/cyclic ADP-ribose hydrolase
Hjml.7g002026	ADP-ribosyl cyclase/cyclic ADP-ribose hydrolase
Hjml.7g002031	NAC domain-containing protein
Hjml.7g002037	Pectin lyase-like superfamily protein
Hjml.7g002065	At2g41800/T11A7.10
Hjml.7g002274	Glutaredoxin domain-containing protein
Hjml.7g002287	Reverse transcriptase domain-containing protein
Hjml.7g002308	Unknown protein
Hjml.7g002323	CCHC-type domain-containing protein
Hjml.7g002327	Unknown protein
Hjml.7g002350	Unknown protein
Hjml.7g002376	Transposon Ty2-F Gag-Pol polyprotein
Hjml.7g002377	Transmembrane protein, putative (DUF247)
Hjml.7g002378	Unknown protein
Hjml.7g002381	ADP-ribosyl cyclase/cyclic ADP-ribose hydrolase
Hjml.7g002387	Gamma-tubulin complex component
Hjml.7g002388	Peptide chain release factor 1
Hjml.7g002389	Pentatricopeptide repeat-containing protein
Hjml.7g002390	Pectin lyase-like superfamily protein
Hjml.7g002391	Transposon Ty1-H Gag-Pol polyprotein
Hjml.7g002392	Pectin lyase-like superfamily protein
Hjml.7g002395	Peroxidase
Hjml.7g002398	RNase H type-1 domain-containing protein
Hjml.7g002399	zf-CCHC_4 domain-containing protein
Hjml.7g002415	Alpha-glucosidase 2
Hjml.7g002419	ADP-ribosyl cyclase/cyclic ADP-ribose hydrolase
Hjml.7g002428	Protein kinase domain-containing protein
Hjml.7g002430	Protein kinase domain-containing protein
Hjml.7g002439	Microtubule-associated protein 70-2
Hjml.7g002441	Retrotrans_gag domain-containing protein
Hjml.7g002442	O-fucosyltransferase family protein
Hjml.7g002446	Unknown protein
Hjml.7g002462	Peptidase A1 domain-containing protein
Hjml.7g002463	Peptidase A1 domain-containing protein
Hjml.7g002478	Nuclease
Hjml.7g002480	Unknown protein
Hjml.7g002482	Protein CHROMATIN REMODELING 24
Hjml.7g002484	CCHC-type domain-containing protein
Hjml.7g002491	Unknown protein
Hjml.7g002521	ADP-ribosyl cyclase/cyclic ADP-ribose hydrolase
Hjml.7g002533	Core-2/I-branching beta-1,6-N-acetylglucosaminyltransferase family protein
Hjml.7g002535	Protein kinase domain-containing protein
Hjml.7g002553	Proteasome subunit alpha type
Hjml.7g002565	Retrotran_gag_3 domain-containing protein
Hjml.7g002571	Cytochrome P450 superfamily protein
Hjml.7g002585	Non-reducing end alpha-L-arabinofuranosidase
Hjml.7g002601	Polyglutamine-binding protein 1
Hjml.7g002609	Unknown protein
Hjml.7g002615	4-alpha-glucanotransferase
Hjml.7g002623	TFIIS central domain-containing protein
Hjml.7g002629	Transcription factor
Hjml.7g002631	Unknown protein
Hjml.7g002647	Exostosin domain-containing protein
Hjml.7g002650	Unknown protein
Hjml.7g002655	Unknown protein
Hjml.7g002656	Unknown protein
Hjml.7g002666	Unknown protein
Hjml.7g002669	WUSCHEL-related homeobox 11
Hjml.7g002671	Dof-type domain-containing protein
Hjml.7g002852	50S ribosomal protein L22
Hjml.7g002856	Unknown protein
Hjml.8g000165	Peptidase A1 domain-containing protein
Hjml.8g000178	Monooxygenase PC-14
Hjml.8g000179	Protease Do-like 9
Hjml.8g000180	AT4g03150/F4C21_7
Hjml.8g000209	ABC-type xenobiotic transporter
Hjml.8g000217	RING-type domain-containing protein
Hjml.8g000247	RNA exonuclease 4
Hjml.8g000249	Protein PALE CRESS, chloroplastic
Hjml.8g000260	Unknown protein
Hjml.8g000264	Peptidase A1 domain-containing protein
Hjml.8g000271	26S proteasome regulatory subunit 4 homolog
Hjml.8g000274	Preprotein translocase subunit SCY2, chloroplastic
Hjml.8g000275	PMR5N domain-containing protein
Hjml.8g000281	G patch domain protein
Hjml.8g000285	FZO-like protein
Hjml.8g000286	Unknown protein
Hjml.8g000343	PGG domain-containing protein
Hjml.8g000354	Unknown protein
Hjml.8g000357	Demethylmenaquinone methyltransferase
Hjml.8g000358	Ammonium transporter
Hjml.8g000362	Histone H2A
Hjml.8g000373	Uridine kinase
Hjml.8g000403	HVA22-like protein
Hjml.8g000415	Lipase_3 domain-containing protein
Hjml.8g000416	EDR2_C domain-containing protein
Hjml.8g000420	Fe2OG dioxygenase domain-containing protein
Hjml.8g000425	Fe2OG dioxygenase domain-containing protein
Hjml.8g000446	Pre-mRNA-splicing factor SLU7
Hjml.8g000470	Unknown protein
Hjml.8g000486	F-box domain-containing protein
Hjml.8g000487	Succinate--CoA ligase [ADP-forming] subunit beta
Hjml.8g000489	Ribonuclease T(2)
Hjml.8g000499	Unknown protein
Hjml.8g000500	Unknown protein
Hjml.8g000501	Unknown protein
Hjml.8g000504	Protein kinase domain-containing protein
Hjml.8g000505	CDT1 domain-containing protein
Hjml.8g000549	Proteinase inhibitor
Hjml.8g000550	Wheel domain-containing protein
Hjml.8g000578	Photosystem I reaction center subunit IV
Hjml.8g000579	Unknown protein
Hjml.8g000581	Tetraspanin-18
Hjml.8g000582	GDSL esterase/lipase
Hjml.8g000604	Protein kinase domain-containing protein
Hjml.8g000650	MBD domain-containing protein
Hjml.8g000697	Hexosyltransferase
Hjml.8g000729	Pentatricopeptide repeat-containing protein
Hjml.8g000732	Unknown protein
Hjml.8g000738	RING-type E3 ubiquitin transferase
Hjml.8g000739	40S ribosomal protein SA
Hjml.8g000815	ADP-ribosyl cyclase/cyclic ADP-ribose hydrolase
Hjml.8g000874	Metallothionein-like protein 4B
Hjml.8g000879	Pentatricopeptide repeat-containing protein
Hjml.8g000892	Cytochrome P450 family protein
Hjml.8g000902	O-fucosyltransferase family protein
Hjml.8g000984	Translation initiation factor 3 (IF-3) family protein
Hjml.8g001000	Unknown protein
Hjml.8g001001	SKP1-like protein
Hjml.8g001290	Plant basic secretory protein (BSP) family protein
Hjml.8g001304	Alcohol dehydrogenase 9
Hjml.8g001323	Polyubiquitin 8
Hjml.8g001339	B-like cyclin
Hjml.8g001410	VID27 domain-containing protein
Hjml.8g001412	EKC/KEOPS complex subunit CGI121
Hjml.8g001413	Protein kinase domain-containing protein
Hjml.8g001437	Presequence protease, mitochondrial
Hjml.8g001503	PG_binding_1 domain-containing protein
Hjml.8g001504	Phytocyanin domain-containing protein
Hjml.8g001563	CCHC-type domain-containing protein
Hjml.8g001772	Purple acid phosphatase
Hjml.8g001776	Beta-D-xylosidase 1
Hjml.8g001866	Auxin-responsive protein-like protein
Hjml.8g001895	Thioredoxin domain-containing protein 2
Hjml.8g001896	E3 ubiquitin-protein transferase MAEA
Hjml.8g001898	PMR5N domain-containing protein
Hjml.8g001900	Glutamyl-tRNA(Gln) amidotransferase subunit A
Hjml.8g001906	Unknown protein
Hjml.8g001925	Defensin-like protein 19
Hjml.8g001986	Pentatricopeptide repeat-containing protein
Hjml.8g002074	ATP-dependent Clp protease proteolytic subunit
Hjml.8g002378	Transmembrane protein
Hjml.8g002467	SAM-dependent MTase DRM-type domain-containing protein
Hjml.8g002494	Bromo domain-containing protein
Hjml.8g002505	NB-ARC domain-containing protein
Hjml.8g002506	DUF4220 domain-containing protein
Hjml.8g002620	THO complex subunit 7A
Hjml.8g002663	Phosphoribosylformylglycinamidine synthase
Hjml.8g002675	ADP-ribosyl cyclase/cyclic ADP-ribose hydrolase
Hjml.8g002829	Unknown protein
Hjml.8g002848	Unknown protein
Hjml.8g002859	Endoglucanase
Hjml.8g002884	RING-type domain-containing protein

[truncated: 7 more sheets: Table S11, Table S12, Table S13, Table S14, Table S15, Table S16, Table S17]
